# Supplementary material for: Single-Cell RNA Sequencing Reveals Tissue Compartment-Specific Plasticity of Mycosis Fungoides Tumor Cells
Source: Front Immunol. 2021 Apr 21;12:666935. doi: 10.3389/fimmu.2021.666935 (PMC8097053; doi:10.3389/fimmu.2021.666935)
Supplement: Supplementary Table 1 — Cell counts per cluster and sample derived from our scRNA-seq dataset. [file Table_1.xls]

## Sheet: TABLE S1
Cluster number	Cluster	LN	PBMC	Skin	Sum
0	Dendritic cells DC-1	23	7	1875	1905
1	T cells TC-1	88	457	1056	1601
2	Monocytes MC-1	5	947	12	964
3	Monocytes MC-2	1	743	71	815
4	T cells TC-2	83	619	68	770
5	Myofibroblasts MFB	505	0	187	692
6	T cells TC-5	117	185	302	604
7	Macrophages MF	30	0	292	322
8	T cells TC-3	4	89	132	225
9	Fibroblasts FB	49	1	132	182
10	Dendritic cells DC-2	43	0	132	175
11	NK cells NK	49	71	51	171
12	B cells BC	114	9	21	144
13	other	22	63	42	127
14	Monocytes MC-3	2	101	15	118
15	Endothelial cells EC	32	2	23	57
16	Lymphoendothelial cells LEC	47	0	10	57
17	Keratinocytes KC	0	0	52	52
18	T cells TC-4	1	7	39	47
