# Supplementary material for: Single-Cell RNA Sequencing Reveals Tissue Compartment-Specific Plasticity of Mycosis Fungoides Tumor Cells
Source: Front Immunol. 2021 Apr 21;12:666935. doi: 10.3389/fimmu.2021.666935 (PMC8097053; doi:10.3389/fimmu.2021.666935)
Supplement: Supplementary Table 2 — Top 10 differentially expressed genes (scRNA-seq clustermarker) according to highest log fold change ordered by smallest adjusted p-value using Wilcoxon Rank Sum Test with Bonferroni correction for each cluster, as compared to the rest of the dataset in all sequenced skin cells. [file Table_2.xlsx]

## Sheet: Table S2
p_val	avg_logFC	pct.1	pct.2	p_val_adj	cluster	gene
0	2.30534	0.656	0.074	0	0	AREG	Dendritic cells DC-1
0	2.11083	0.66	0.052	0	0	CXCL8
0	2.09834	0.999	0.617	0	0	HLA-DRA
0	1.98692	0.642	0.056	0	0	CXCL2
0	1.96269	0.899	0.199	0	0	PLAUR
0	1.94734	0.539	0.041	0	0	CXCL3
0	1.869	0.998	0.742	0	0	HLA-DRB1
0	1.85996	0.989	0.584	0	0	HLA-DPB1
0	1.85008	0.985	0.476	0	0	HLA-DQA1
0	1.84657	0.993	0.617	0	0	HLA-DPA1
0	2.87623	0.791	0.038	0	1	IL22	T cells TC-1
0	2.83148	0.971	0.039	0	1	TRBV4-1
0	2.06574	0.904	0.058	0	1	LAIR2
0	1.96932	0.999	0.379	0	1	IL32
0	1.7606	0.994	0.148	0	1	GNLY
0	1.72116	0.709	0.104	0	1	NBAS
0	1.62783	0.406	0.023	0	1	IL13
0	1.60982	0.862	0.238	0	1	BATF
0	1.6095	0.983	0.264	0	1	PTPRCAP
0	1.6093	0.851	0.219	0	1	LTB
0	1.77168	0.987	0.267	0	2	FCN1	Monocytes MC-1
0	1.66014	0.983	0.217	0	2	S100A9
0	1.62218	0.971	0.211	0	2	VCAN
0	1.56023	0.964	0.249	0	2	CD14
0	1.54713	0.99	0.504	0	2	CTSS
0	1.52518	0.977	0.281	0	2	SERPINA1
0	1.50703	0.963	0.212	0	2	MNDA
0	1.49851	0.915	0.209	0	2	NCF1
0	1.37699	0.878	0.171	0	2	DUSP6
0	1.29638	0.936	0.28	0	2	LGALS2
0	2.96359	0.983	0.24	0	3	S100A8	Monocytes MC-2
0	2.87727	0.958	0.133	0	3	S100A12
0	2.53512	0.979	0.231	0	3	S100A9
0	2.0804	0.972	0.224	0	3	VCAN
0	1.89258	0.855	0.176	0	3	PLBD1
0	1.68616	0.934	0.229	0	3	MNDA
0	1.57502	0.978	0.281	0	3	FCN1
0	1.54338	0.941	0.265	0	3	CD14
0	1.43464	0.837	0.212	0	3	CSTA
0	1.41024	0.852	0.228	0	3	NCF1
0	1.49682	0.916	0.355	0	4	IL7R	T cells TC-2
0	1.426	0.569	0.093	0	4	ITM2C
0	1.39072	0.925	0.466	0	4	LDHB
0	1.24733	0.616	0.037	0	4	SPOCK2
0	1.23881	0.627	0.082	0	4	CD7
0	1.12316	0.397	0.012	0	4	MAL
1.26e-286	1.14047	0.76	0.228	4.24e-282	4	ISG20
5.5e-258	1.34771	0.821	0.385	1.85e-253	4	ITGB1
2.82e-199	1.15878	0.696	0.282	9.47e-195	4	NOSIP
1.86e-102	1.2316	0.123	0.01	6.25e-98	4	TRBV20-1
0	4.30986	0.921	0.006	0	5	RGS5	Myofibroblasts MFB
0	3.57426	0.96	0.033	0	5	MYL9
0	3.44446	0.867	0.03	0	5	TAGLN
0	3.26994	0.834	0.067	0	5	ACTA2
0	2.93154	0.983	0.095	0	5	IGFBP7
0	2.89753	0.923	0.033	0	5	SPARC
0	2.83445	0.96	0.038	0	5	CALD1
0	2.832	0.834	0.033	0	5	ADIRF
0	2.71688	0.906	0.032	0	5	MGP
0	2.61351	0.798	0.006	0	5	NDUFA4L2
0	3.04326	0.959	0.151	0	6	CCL5	T cells TC-5
0	2.81399	0.709	0.017	0	6	GZMK
0	2.74919	0.945	0.132	0	6	NKG7
0	2.52877	0.798	0.011	0	6	CD8A
0	2.41412	0.768	0.025	0	6	GZMH
0	2.14193	0.871	0.118	0	6	GZMA
0	2.11719	0.548	0.026	0	6	GZMB
0	1.93627	0.636	0.008	0	6	CD8B
0	1.87742	0.795	0.061	0	6	CTSW
1.29e-242	2.04032	0.46	0.068	4.34e-238	6	IFNG
0	4.70463	0.696	0.014	0	7	CCL18	Macrophages MF
0	2.60409	0.901	0.114	0	7	C1QC
0	2.58029	0.891	0.118	0	7	C1QA
0	2.46166	0.857	0.092	0	7	C1QB
0	2.40415	0.745	0.06	0	7	SELENOP
0	2.28566	0.612	0.01	0	7	CCL13
0	2.13221	0.736	0.058	0	7	PLTP
3.19e-255	2.25682	0.879	0.188	1.07e-250	7	RNASE1
3.7e-191	1.84058	0.761	0.167	1.24e-186	7	MMP9
6.84e-143	1.82796	0.512	0.086	2.29e-138	7	CCL17
0	1.35527	0.573	0.003	0	8	UBE2C	T cells TC-3
0	1.33213	0.636	0.018	0	8	MKI67
6.43e-277	2.43791	0.964	0.161	2.16e-272	8	STMN1
1.37e-121	1.34	0.951	0.377	4.6e-117	8	DUT
8.87e-121	1.61939	0.942	0.351	2.98e-116	8	HMGB2
1.12e-111	1.40261	0.996	0.68	3.77e-107	8	H2AFZ
4.72e-106	1.63246	0.996	0.699	1.58e-101	8	TUBA1B
2.81e-100	1.54777	0.964	0.595	9.43e-96	8	TUBB
8.52e-88	1.43264	0.978	0.676	2.86e-83	8	HMGN2
7.68e-64	1.92511	0.72	0.266	2.57e-59	8	HIST1H4C
0	4.3441	0.89	0.008	0	9	APOD	Fibroblasts FB
0	3.98964	0.978	0.007	0	9	DCN
0	3.46998	0.643	0.007	0	9	CXCL14
0	2.85282	0.819	0.018	0	9	ADH1B
0	2.80133	0.786	0.02	0	9	IGFBP6
0	2.72748	0.874	0.025	0	9	CXCL12
0	2.66419	0.945	0.003	0	9	LUM
0	2.64285	0.907	0.02	0	9	CTSK
0	2.51264	0.956	0.048	0	9	C1S
2.2e-109	3.49981	0.879	0.342	7.39e-105	9	CFD
0	3.9577	0.806	0.012	0	10	CCL22	Dendritic cells DC-2
0	3.68673	0.926	0.085	0	10	CCL17
0	2.5071	0.96	0.039	0	10	LAMP3
0	2.1812	0.606	0.027	0	10	EBI3
0	1.9385	0.794	0.028	0	10	CCR7
1.8e-248	2.79515	0.914	0.12	6.02e-244	10	FSCN1
2.25e-130	1.68222	0.897	0.245	7.54e-126	10	NUB1
1.32e-118	1.75599	0.977	0.307	4.41e-114	10	CD83
2.14e-100	1.82458	0.989	0.431	7.16e-96	10	BIRC3
6.12e-93	2.47279	0.989	0.728	2.05e-88	10	TXN
0	2.53759	0.918	0.044	0	11	GZMB	NK cells NK
0	2.3436	0.971	0.094	0	11	CTSW
0	2.08828	0.696	0.03	0	11	CLIC3
3.57e-298	2.64912	0.947	0.102	1.2e-293	11	PRF1
1.1e-246	2.10111	0.93	0.113	3.7e-242	11	CD7
4.58e-223	2.88526	1	0.171	1.54e-218	11	NKG7
2.16e-200	2.07876	0.959	0.153	7.24e-196	11	GZMA
9.53e-187	2.46172	0.982	0.19	3.2e-182	11	CCL5
1.03e-167	2.19551	0.93	0.193	3.45e-163	11	KLRB1
1.39e-159	2.06916	0.889	0.149	4.67e-155	11	CCL4
0	3.1085	0.812	0.002	0	12	MS4A1	B cells BC
0	2.75972	0.778	0.006	0	12	CD79A
0	2.08284	0.493	0.009	0	12	IGHM
0	2.06172	0.556	0.022	0	12	FCER2
0	1.6923	0.361	0	0	12	TCL1A
0	1.59263	0.542	0.006	0	12	BANK1
1.58e-253	2.05651	0.701	0.05	5.28e-249	12	CD79B
7.17e-123	1.48984	0.569	0.067	2.4e-118	12	FCMR
1.3e-106	1.83491	0.118	0.002	4.37e-102	12	IGKV3-20
7.39e-60	1.61814	0.979	0.669	2.48e-55	12	CD37
3.37e-52	1.77935	0.992	0.996	1.13e-47	13	MALAT1	other
3.33e-14	1.64441	0.402	0.205	1.12e-09	13	ITK
1.26e-11	1.47497	0.205	0.066	4.23e-07	13	LINC00861
4.01e-09	1.46528	0.402	0.269	0.000134407	13	ZAP70
2.39e-08	1.48182	0.378	0.228	0.000801707	13	OGT
3.4e-08	1.44365	0.457	0.341	0.00114076	13	XIST
1.45e-07	1.37572	0.354	0.224	0.00486164	13	CASP8
1.04e-06	1.43096	0.394	0.289	0.0349695	13	SYNE2
2.24e-06	1.37974	0.386	0.288	0.0750864	13	NKTR
3.8e-06	1.46482	0.378	0.29	0.127552	13	MACF1
0	2.9759	1	0.069	0	14	FCGR3A	Monocytes MC-3
0	2.0771	0.441	0	0	14	LYPD2
2.37e-252	1.72293	0.966	0.084	7.93e-248	14	SMIM25
1.48e-135	2.10724	0.975	0.199	4.97e-131	14	LILRB1
1.98e-109	1.83539	0.992	0.269	6.64e-105	14	LILRB2
2.26e-98	1.80488	0.975	0.296	7.56e-94	14	MS4A7
4.46e-95	2.00725	0.992	0.347	1.5e-90	14	SERPINA1
6.02e-95	1.6814	0.941	0.259	2.02e-90	14	WARS
2.65e-94	2.28143	0.992	0.395	8.9e-90	14	LST1
4.47e-68	1.7596	0.992	0.53	1.5e-63	14	IFITM3
0	3.29209	0.947	0.006	0	15	VWF	Endothelial cells EC
0	2.96475	0.684	0.003	0	15	AQP1
0	2.7104	0.772	0.011	0	15	CLDN5
0	2.68077	0.702	0.004	0	15	PLVAP
1.38e-284	2.5303	0.754	0.02	4.63e-280	15	RAMP2
4.72e-180	2.95647	0.912	0.055	1.58e-175	15	IFI27
1.73e-152	3.05758	0.895	0.062	5.8e-148	15	SPARCL1
2e-123	2.98608	0.947	0.09	6.69e-119	15	A2M
6.96e-44	2.73916	0.544	0.077	2.33e-39	15	RBP7
1.81e-31	4.47683	0.368	0.047	6.07e-27	15	FABP4
0	3.5263	0.754	0.002	0	16	NTS	Lymphoendothelial cells LEC
0	3.19856	0.825	0.001	0	16	TFF3
0	3.03054	0.982	0.01	0	16	CLDN5
0	2.71437	0.93	0.019	0	16	RAMP2
0	2.64894	0.86	0.001	0	16	MMRN1
0	2.28422	0.842	0.018	0	16	EFEMP1
9.84e-206	2.35493	0.789	0.032	3.3e-201	16	TM4SF1
4.77e-133	2.76991	1	0.094	1.6e-128	16	TFPI
4.74e-128	3.35437	0.491	0.019	1.59e-123	16	CCL21
1.47e-53	2.86639	0.912	0.218	4.92e-49	16	CLU
0	5.45414	1	0.019	0	17	KRT14	Keratinocytes KC
0	4.87896	0.981	0.012	0	17	KRT6A
0	4.81115	0.962	0.016	0	17	KRT16
0	4.57323	0.981	0.027	0	17	S100A2
0	4.52459	0.981	0.009	0	17	KRT5
0	4.36886	0.981	0.008	0	17	SFN
0	3.97025	0.885	0.01	0	17	KRT17
0	3.93759	0.962	0.011	0	17	S100A7
0	3.92061	1	0.008	0	17	LGALS7B
0	3.86894	0.981	0.003	0	17	LY6D
4.72e-44	1.27736	0.957	0.167	1.58e-39	18	IL22	T cells TC-4
6.24e-33	1.11175	0.979	0.2	2.09e-28	18	TRBV4-1
1.08e-26	0.788603	0.851	0.202	3.62e-22	18	PGM2L1
4.76e-26	0.887651	0.872	0.204	1.6e-21	18	LAIR2
7.12e-26	0.827491	0.851	0.208	2.39e-21	18	NBAS
3.31e-24	0.924822	0.809	0.197	1.11e-19	18	TNF
4.49e-21	0.862759	0.979	0.346	1.51e-16	18	BATF
4.98e-20	0.685925	0.511	0.097	1.67e-15	18	LTA
1.16e-13	0.785766	1	0.486	3.91e-09	18	IL32
3.43e-09	0.716771	0.83	0.437	0.000114924	18	DUSP2
