# Supplementary material for: Single-Cell RNA Sequencing Reveals Tissue Compartment-Specific Plasticity of Mycosis Fungoides Tumor Cells
Source: Front Immunol. 2021 Apr 21;12:666935. doi: 10.3389/fimmu.2021.666935 (PMC8097053; doi:10.3389/fimmu.2021.666935)
Supplement: Supplementary Table 3 — Numbers and frequencies of top 20 TCR clones as detected by TRA and/or TRB expression. [file Table_3.xlsx]

## Sheet: Table S3
	LN	PBMC	skin	total	percent of all TCR+ cells
TRA:CAVDHARLMF;TRB:CASSQDRALENTIYF	52	376	791	1219	0.41294
TRA:CAVDHARLMF;TRB:CASSQDRTLENTIYF	9	61	156	226	0.0765583
TRB:CASSQDRALENTIYF	3	4	74	81	0.027439
TRA:CALSKKPGRKAYLRT;TRA:CAVDHARLMF;TRB:CASSQDRALENTIYF	9	19	30	58	0.0196477
TRB:CASSQDRTLENTIYF	2	0	26	28	0.00948509
TRA:CAVRDALATDGQKLLF;TRB:CASSRQDNYGYTF	0	19	4	23	0.00779133
TRA:CALSKKPGRKAYLRT;TRA:CAVDHARLMF;TRB:CASSQDRTLENTIYF	2	4	10	16	0.00542005
TRA:CIVNQAGTALIF;TRB:CASSVHPFPSLQGRVEGYTF	0	16	0	16	0.00542005
TRA:CILRDVGGGSQGNLIF;TRB:CSARGGRGGELFF	0	0	13	13	0.00440379
TRA:CALSKKPGRKAYLRT;TRB:CASSQDRALENTIYF	2	1	10	13	0.00440379
TRA:CAVSGGFFDTDKLIF;TRB:CASGFGLDTDTQYF	0	11	1	12	0.00406504
TRA:CAVSENNAGNMLTF;TRB:CASSLGAGGPWETQYF	0	6	5	11	0.00372629
TRA:CALSASNAGGTSYGKLTF;TRB:CASIPRQVPYQPQHF	0	4	6	10	0.00338753
TRA:CAVSGSLFSGGYNKLIF;TRB:CASSLRRDRGRETEAFF	0	10	0	10	0.00338753
TRA:CAVGALNNNDMRF;TRB:CASSQRAGAGGELFF	0	8	1	9	0.00304878
TRA:CAGMDSNYQLIW;TRB:CASSQGTSGDYNEQFF	0	9	0	9	0.00304878
TRA:CAVPDNYGQNFVF;TRB:CASSSDLKSGLAGGYEQFF	0	9	0	9	0.00304878
TRA:CIVNQAGTALIF;TRB:CARGTSTFLSYLDNEQFF	0	9	0	9	0.00304878
TRA:CAVNQPGGYNKLIF;TRB:CASTDQVGYTF	4	2	2	8	0.00271003
TRB:CASSSKATRDGVGEKLFF	0	8	0	8	0.00271003
