# Supplementary material for: Single-Cell RNA Sequencing Reveals Tissue Compartment-Specific Plasticity of Mycosis Fungoides Tumor Cells
Source: Front Immunol. 2021 Apr 21;12:666935. doi: 10.3389/fimmu.2021.666935 (PMC8097053; doi:10.3389/fimmu.2021.666935)
Supplement: Supplementary Table 4 — Regions with copy number variations in malignant cells with clonotype TRB1 and TRB2. State 4= addition of one copy. [file Table_4.xls]

## Sheet: Table S4
cell_group_name	cnv_name	state	chr	start	end
tumor clonotype 1 (TRB1)	chr5-region_6	4	chr5	141620876	181248096
tumor clonotype 2 (TRB2)	chr5-region_31	4	chr5	141991749	181248096
tumor clonotype 1 (TRB1)	chr7-region_8	4	chr7	497258	115019202
tumor clonotype 2 (TRB2)	chr7-region_33	4	chr7	497258	107931730
