# Supplementary material for: Single-Cell RNA Sequencing Reveals Tissue Compartment-Specific Plasticity of Mycosis Fungoides Tumor Cells
Source: Front Immunol. 2021 Apr 21;12:666935. doi: 10.3389/fimmu.2021.666935 (PMC8097053; doi:10.3389/fimmu.2021.666935)
Supplement: Supplementary Table 5 — Differential gene expression analysis within cell types of scRNA-seq analyses as defined by logFC>|0.25| and adjusted p-value<0.05, using Wilcoxon Rank Sum Test and Bonferroni correction. Comparisons of cluster TC-2 vs cluster TC-1, cluster TC-2 vs cluster TC-3, and cluster TC-2 vs cluster TC-4 are shown. [file Table_5.xls]

## Sheet: Cluster TC-2 vs cluster TC-1
	p_val	avg_logFC	pct.1	pct.2	p_val_adj
TXNIP	0	2.60351	0.908	0.023	0
LAPTM5	0	2.29269	0.913	0.019	0
GIMAP4	0	1.85128	0.777	0.036	0
TRBV4-1	0	-3.11222	0.017	0.971	0
PRDX2	5.68963e-270	1.28261	0.644	0.009	1.90819e-265
CD7	6.18354e-256	1.78188	0.627	0.014	2.07384e-251
SPOCK2	1.80623e-252	1.38159	0.616	0.011	6.05773e-248
S100A6	2.3222e-249	-1.12839	0.962	0.997	7.78818e-245
TCF4	1.04809e-248	-1.57667	0.012	0.823	3.51509e-244
LAIR2	7.99661e-248	-1.85467	0.173	0.904	2.6819e-243
BIN2	3.73038e-247	1.31439	0.652	0.037	1.2511e-242
LGALS3	2.082e-244	-1.55863	0.221	0.92	6.9826e-240
TMSB4X	1.70739e-236	-0.751573	0.997	0.999	5.72623e-232
IL22	1.74135e-236	-3.64471	0.004	0.791	5.84014e-232
EEF1A1	8.7744e-236	0.740946	1	0.997	2.94276e-231
LDHB	5.06594e-213	1.23422	0.925	0.672	1.69902e-208
ITGB1	2.52814e-209	1.63771	0.821	0.329	8.47889e-205
TSPAN13	3.05539e-209	-1.5551	0.042	0.761	1.02472e-204
LY6E	4.30964e-209	1.52138	0.849	0.377	1.44537e-204
CD5	1.61296e-201	1.09801	0.495	0.003	5.40953e-197
PGM2L1	5.74231e-191	-1.47433	0.136	0.804	1.92586e-186
VAMP5	5.92955e-189	1.01135	0.486	0.009	1.98865e-184
RPLP1	7.23759e-189	0.5497	1	0.998	2.42734e-184
TPT1	5.90798e-186	0.689216	0.99	0.985	1.98142e-181
GNLY	4.70606e-185	-1.15991	0.321	0.994	1.57832e-180
IFITM2	3.10539e-181	-0.752702	0.94	0.991	1.04148e-176
TIGIT	9.02495e-179	-1.20194	0.157	0.812	3.02679e-174
TRAV8-3	2.64097e-178	-1.18444	0.031	0.698	8.85729e-174
GLIPR1	1.06309e-177	0.997019	0.455	0.007	3.56539e-173
CD6	7.4884e-175	0.961257	0.451	0.007	2.51146e-170
CD74	7.78383e-174	-1.01842	0.922	0.991	2.61054e-169
GSTP1	7.94991e-173	0.967167	0.494	0.026	2.66624e-168
RPL36	6.85685e-169	-0.578463	0.994	0.998	2.29965e-164
HLA-DQA1	1.43575e-167	-1.22624	0.287	0.841	4.81521e-163
BATF	2.32815e-167	-1.45316	0.345	0.862	7.80814e-163
IFITM1	1.93073e-161	-0.7356	0.96	0.998	6.4753e-157
VIM	4.57021e-161	-0.948477	0.977	0.995	1.53276e-156
LMNA	1.00422e-155	-1.61522	0.455	0.873	3.36796e-151
ITM2C	4.91969e-155	1.54821	0.569	0.106	1.64997e-150
RPS12	2.35004e-152	0.566844	0.997	0.991	7.88157e-148
MAL	3.09975e-149	1.14531	0.397	0.007	1.03959e-144
RPLP0	6.19331e-148	0.669034	0.988	0.957	2.07711e-143
PDCD1	1.26585e-147	0.845636	0.378	0.002	4.2454e-143
CNN2	2.93426e-146	1.16008	0.796	0.438	9.84092e-142
NBAS	3.11039e-146	-1.66706	0.171	0.709	1.04316e-141
CRIP1	2.81048e-141	-0.994474	0.934	0.996	9.42579e-137
IL32	1.39891e-140	-0.564064	0.996	0.999	4.69167e-136
RPS4X	9.15088e-140	0.448864	0.996	0.99	3.06902e-135
TRAV8-2	1.34855e-138	-0.915669	0.061	0.649	4.52276e-134
KLRB1	6.52216e-138	-1.01258	0.205	0.801	2.1874e-133
ADD3	1.7857e-137	0.947136	0.575	0.125	5.98887e-133
ZFP36L1	7.46713e-134	-1.32887	0.435	0.871	2.50433e-129
ARHGDIB	1.57667e-132	0.657489	0.974	0.91	5.28783e-128
HOPX	3.34707e-130	1.0983	0.343	0.004	1.12254e-125
LINC00861	3.46185e-129	0.831572	0.351	0.007	1.16103e-124
KRT7	2.26586e-128	-0.969208	0.003	0.526	7.59924e-124
KIR3DL2	9.61613e-127	-0.833151	0.004	0.523	3.22506e-122
CLEC2B	7.96354e-125	0.796181	0.347	0.01	2.67081e-120
PRDX1	1.02534e-124	-0.85068	0.813	0.946	3.43879e-120
HCST	1.54516e-124	-0.768158	0.77	0.965	5.18216e-120
TNF	2.7952e-123	-1.68554	0.03	0.555	9.37454e-119
GLUL	1.72496e-122	0.814092	0.345	0.012	5.78518e-118
LMO4	1.72014e-118	0.992373	0.484	0.089	5.769e-114
IL7R	2.85965e-118	0.992483	0.916	0.753	9.5907e-114
RPL35A	3.76768e-118	-0.412131	0.997	0.999	1.2636e-113
KLF6	6.02067e-118	-0.867871	0.718	0.954	2.01921e-113
NOSIP	2.16088e-116	1.18278	0.696	0.354	7.24715e-112
SFXN1	3.30886e-116	-0.924542	0.374	0.824	1.10973e-111
H3F3B	1.84923e-112	-0.664377	0.962	0.989	6.20196e-108
MT-ND4	3.46307e-112	-0.808783	0.901	0.992	1.16145e-107
ACTG1	6.61052e-111	0.725525	0.995	0.966	2.21704e-106
HNRNPA1	2.56928e-110	0.664747	0.938	0.863	8.61683e-106
EEF2	2.1663e-109	0.61654	0.965	0.892	7.26534e-105
CDKN1A	1.35329e-108	-1.23144	0.066	0.56	4.53866e-104
CXCR3	2.95305e-107	-0.789397	0.174	0.711	9.90395e-103
PPP1R15A	7.65039e-106	-1.27278	0.313	0.742	2.56579e-101
PAG1	7.91294e-104	0.647304	0.295	0.009	2.65384e-99
GZMA	2.00713e-103	1.42436	0.555	0.171	6.73153e-99
HSPA1A	1.74737e-102	-1.51637	0.412	0.798	5.86032e-98
RPL3	3.43649e-102	0.597284	0.978	0.951	1.15253e-97
ISG20	3.56163e-102	0.918616	0.76	0.475	1.1945e-97
IL26	4.42342e-102	-0.814782	0.001	0.441	1.48353e-97
RPS3	4.52943e-102	0.396533	0.996	0.988	1.51908e-97
HPGDS	7.41755e-102	-0.834777	0.073	0.55	2.4877e-97
ICA1	2.87823e-101	-0.72128	0.04	0.511	9.653e-97
DSTN	3.46029e-101	0.951482	0.658	0.327	1.16051e-96
CD27	5.26667e-101	0.89324	0.275	0.004	1.76634e-96
CALHM2	2.16337e-100	0.634856	0.342	0.032	7.2555e-96
MFSD10	3.44775e-100	-0.733996	0.395	0.819	1.15631e-95
S100A4	1.56953e-99	-0.48971	0.962	0.998	5.2639e-95
CYTOR	2.72151e-99	0.929816	0.623	0.267	9.12739e-95
ERP29	3.31503e-98	0.802277	0.76	0.503	1.1118e-93
ZFP36	6.77082e-98	-1.17414	0.547	0.86	2.2708e-93
LINC00944	8.02515e-98	-0.737088	0.045	0.505	2.69147e-93
HSPA1B	3.0756e-97	-1.34261	0.191	0.668	1.0315e-92
RPL11	7.41916e-97	0.364487	0.996	0.996	2.48824e-92
UBE2J1	1.11028e-95	0.512563	0.268	0.006	3.72365e-91
PAGE5	3.13333e-95	-0.681495	0	0.415	1.05086e-90
DMD	5.47658e-95	-0.714858	0.004	0.421	1.83674e-90
HDAC9	3.98791e-94	-0.712239	0.013	0.438	1.33747e-89
IL21-AS1	6.08332e-94	-0.797003	0.01	0.428	2.04022e-89
RGS13	9.18738e-94	-0.659879	0.001	0.413	3.08126e-89
CORO1B	1.41947e-93	-0.820458	0.427	0.826	4.76063e-89
LCK	4.82077e-93	0.734973	0.804	0.58	1.61679e-88
CYBA	5.38992e-92	0.577958	0.942	0.908	1.80767e-87
PDE4B	8.7721e-92	0.636586	0.26	0.006	2.94199e-87
DUSP2	2.10429e-91	-1.37859	0.164	0.599	7.05738e-87
RPSA	6.37291e-91	0.449057	0.99	0.953	2.13735e-86
NEAT1	7.70196e-89	0.956198	0.768	0.483	2.58308e-84
CD79B	1.13875e-88	0.489579	0.239	0.002	3.81914e-84
GPR183	1.71046e-88	0.830132	0.474	0.126	5.73653e-84
FCMR	1.83697e-88	0.696069	0.322	0.034	6.16084e-84
RPL22L1	2.59149e-87	-0.919651	0.338	0.738	8.69134e-83
MT2A	1.49232e-86	-0.880436	0.596	0.886	5.00493e-82
RPL13	6.94552e-86	0.370427	0.997	0.996	2.32939e-81
TOX	3.84684e-85	-0.665325	0.161	0.615	1.29015e-80
RPS24	8.18718e-85	0.311194	0.995	0.996	2.74582e-80
SNHG15	1.75611e-84	-0.702666	0.129	0.577	5.88963e-80
XBP1	6.15063e-84	0.832297	0.635	0.319	2.0628e-79
PABPC1	8.74678e-84	0.532528	0.958	0.907	2.93349e-79
RPL4	9.25171e-84	0.513266	0.943	0.891	3.10284e-79
BIRC3	1.37501e-83	-0.908198	0.384	0.764	4.61152e-79
IL13	1.91357e-83	-1.72507	0.021	0.406	6.41774e-79
LGALS9	3.16202e-83	-0.713661	0.169	0.603	1.06048e-78
HLA-DRB1	5.15657e-83	-0.619666	0.697	0.923	1.72941e-78
MT-ND2	8.82582e-83	-0.762025	0.881	0.988	2.96e-78
KCNN4	2.07678e-82	-0.663284	0.073	0.493	6.9651e-78
RPS8	3.25667e-82	0.350366	0.996	0.996	1.09222e-77
S100A10	5.35129e-82	-0.571354	0.936	0.988	1.79472e-77
DENND2D	8.78118e-82	0.621592	0.317	0.041	2.94503e-77
TNFSF14	1.07034e-81	-0.970856	0.099	0.507	3.5897e-77
NKG7	1.93857e-81	0.721224	0.262	0.016	6.50158e-77
FAU	3.86248e-81	0.336667	0.997	0.988	1.2954e-76
CD82	4.95377e-81	-0.67994	0.577	0.854	1.6614e-76
SAMHD1	5.69599e-80	0.79871	0.692	0.415	1.91032e-75
ACTB	1.1711e-79	-0.517655	1	1	3.92763e-75
PRSS21	1.59669e-79	-0.573537	0.018	0.394	5.35498e-75
TNFRSF14-AS1	4.00465e-79	-0.623253	0.044	0.434	1.34308e-74
CD247	8.49218e-79	0.78411	0.662	0.393	2.84811e-74
MGMT	1.3669e-78	0.440188	0.222	0.005	4.5843e-74
POLR2L	5.07927e-78	-0.590922	0.6	0.869	1.70349e-73
NCF4	1.79446e-77	0.476433	0.213	0.003	6.01825e-73
TUBB2A	2.20493e-77	-0.668411	0.025	0.399	7.39491e-73
RGS2	2.54633e-77	-1.10671	0.14	0.54	8.53988e-73
RPL13A	3.87731e-77	0.428814	0.974	0.956	1.30037e-72
CCR2	9.89673e-77	0.480816	0.205	0.001	3.31917e-72
PTGDR2	1.06272e-76	0.58404	0.205	0.001	3.56414e-72
UBC	1.09111e-76	-0.522294	0.961	0.981	3.65936e-72
PARVG	1.31745e-76	0.427176	0.209	0.002	4.41845e-72
EIF4B	2.36895e-76	0.737141	0.726	0.484	7.94499e-72
COX4I1	4.85333e-76	0.469449	0.945	0.899	1.62771e-71
SARAF	9.50584e-76	0.499827	0.969	0.925	3.18807e-71
TSHZ2	4.52592e-75	-0.672495	0.174	0.608	1.5179e-70
U2AF1L4	5.62043e-75	-0.604405	0.138	0.565	1.88498e-70
GPX7	1.8426e-74	0.417687	0.197	0.001	6.17971e-70
PTPRCAP	2.00576e-74	-0.420933	0.965	0.983	6.72693e-70
HRH2	9.34457e-74	-0.692888	0.052	0.428	3.13398e-69
ZC3H12A	3.05391e-73	-0.987064	0.09	0.467	1.02422e-68
PPIA	2.12349e-72	-0.374101	0.971	0.989	7.12177e-68
SORL1	6.80536e-72	0.511232	0.201	0.004	2.28238e-67
SAMD3	9.6495e-72	0.713299	0.384	0.097	3.23625e-67
PDE3B	9.76382e-72	0.537018	0.257	0.024	3.27459e-67
RGS16	1.51017e-71	-1.0705	0.045	0.402	5.06481e-67
GZMM	5.45885e-71	-0.584923	0.379	0.774	1.83079e-66
ISG15	7.29805e-71	-0.611279	0.409	0.782	2.44762e-66
PTPRN2	1.14519e-70	-0.634557	0.218	0.626	3.84075e-66
GPSM3	2.3858e-70	0.585072	0.836	0.714	8.00148e-66
CAPG	3.23344e-70	-0.626212	0.473	0.81	1.08443e-65
ROMO1	3.8474e-70	-0.614827	0.458	0.805	1.29034e-65
CCR3	5.92057e-70	0.60644	0.227	0.014	1.98564e-65
THEMIS	7.75982e-70	0.520455	0.24	0.019	2.60249e-65
MGAT4A	9.23337e-70	0.538872	0.256	0.026	3.09669e-65
ZG16B	1.1372e-69	-0.578216	0.025	0.371	3.81395e-65
UBXN11	1.86479e-69	-0.755591	0.208	0.608	6.25414e-65
HVCN1	2.6255e-69	0.389616	0.184	0.001	8.80541e-65
DUSP10	8.00831e-69	-0.674952	0.047	0.403	2.68583e-64
GIMAP7	1.18432e-68	0.622229	0.825	0.548	3.97198e-64
SELPLG	2.7408e-68	0.697845	0.753	0.542	9.19209e-64
RPL8	6.90664e-68	0.336429	0.995	0.981	2.31635e-63
LIMS2	8.40712e-68	0.411787	0.181	0.001	2.81958e-63
TTC29	2.61742e-67	-0.573839	0	0.314	8.7783e-63
ITGA4	2.82873e-67	0.487491	0.186	0.002	9.48699e-63
TCEAL8	4.59216e-67	0.367626	0.191	0.004	1.54012e-62
LTA	1.01862e-66	-0.789928	0.058	0.416	3.41623e-62
SPTBN1	1.19444e-66	0.451938	0.206	0.01	4.00592e-62
ADA	1.79531e-66	0.361167	0.179	0.001	6.02113e-62
SPCS1	2.52215e-66	-0.553121	0.67	0.894	8.45879e-62
DNAJB6	1.99585e-65	-0.629738	0.365	0.72	6.69368e-61
AES	2.91288e-65	0.714095	0.69	0.435	9.76921e-61
JUNB	2.96501e-65	-0.732167	0.697	0.908	9.94405e-61
MBNL2	3.91441e-65	0.411067	0.174	0.001	1.31281e-60
SYTL2	6.04415e-65	0.478144	0.227	0.019	2.02709e-60
EIF3L	6.98174e-65	0.607056	0.736	0.555	2.34154e-60
RGS1	1.25153e-64	-0.938523	0.403	0.727	4.19738e-60
MALAT1	1.6512e-64	0.474015	1	0.996	5.5378e-60
CMTM7	1.98221e-64	0.405617	0.181	0.003	6.64793e-60
PTGER2	2.31641e-64	0.45094	0.178	0.002	7.76876e-60
CTSH	4.87761e-64	0.391306	0.179	0.003	1.63585e-59
CACNA1A	7.73269e-64	-0.559229	0.003	0.305	2.59339e-59
GBP5	1.04341e-63	0.585438	0.184	0.005	3.49938e-59
PASK	1.92789e-63	-0.522673	0.097	0.473	6.46575e-59
HSP90AA1	5.17976e-63	-0.856077	0.853	0.937	1.73719e-58
IQCG	1.58642e-62	-0.574756	0.035	0.358	5.32053e-58
GRAP2	5.9538e-62	0.519431	0.234	0.026	1.99679e-57
GK	7.19816e-62	-0.666554	0.092	0.443	2.41412e-57
SLC25A6	8.27994e-62	0.476116	0.897	0.843	2.77693e-57
NACA	1.43455e-61	0.339926	0.982	0.969	4.81119e-57
ARRB2	1.75617e-61	0.675768	0.56	0.289	5.88984e-57
SUSD3	2.94224e-61	0.558755	0.327	0.076	9.86769e-57
RPS3A	1.01272e-60	0.306233	0.999	0.994	3.39647e-56
NBDY	1.33736e-60	0.495881	0.295	0.057	4.48525e-56
MT-CO2	1.38522e-60	-0.4548	0.999	1	4.64577e-56
GNA15	1.71704e-60	0.402154	0.174	0.004	5.7586e-56
CCR8	3.32551e-60	0.369042	0.161	0.001	1.11531e-55
STOM	4.08187e-60	-0.493066	0.166	0.559	1.36898e-55
GYPC	4.67462e-60	0.657838	0.721	0.541	1.56777e-55
MIR155HG	7.26984e-60	-1.12741	0.035	0.342	2.43816e-55
H2AFZ	1.1581e-59	-0.595095	0.623	0.866	3.88402e-55
TMEM243	1.18195e-59	-0.538223	0.368	0.73	3.96402e-55
MIF	1.45223e-59	-0.409744	0.888	0.953	4.8705e-55
IL10RA	1.55019e-59	0.723365	0.668	0.442	5.19903e-55
HNRNPF	3.0742e-59	0.582185	0.736	0.577	1.03102e-54
ZBTB16	3.87537e-59	-0.462387	0.036	0.353	1.29972e-54
GSTK1	5.8727e-59	0.496042	0.905	0.881	1.96958e-54
RPL18	2.37191e-58	0.266553	0.994	0.989	7.9549e-54
TMEM204	3.3934e-58	0.35914	0.156	0.001	1.13808e-53
TSPAN14	5.20413e-58	0.622827	0.384	0.126	1.74536e-53
ZBP1	5.22969e-58	0.37022	0.178	0.007	1.75393e-53
EIF3F	6.03762e-58	0.503377	0.853	0.782	2.0249e-53
PTP4A3	9.9439e-58	-0.6271	0.097	0.435	3.33498e-53
DUSP1	3.85761e-57	-1.02434	0.405	0.731	1.29376e-52
TUBA1B	5.96141e-57	-0.557999	0.481	0.788	1.99934e-52
AP002884.1	2.41703e-56	-0.432662	0.009	0.29	8.10622e-52
RPL6	2.48679e-56	0.30942	0.999	0.988	8.3402e-52
TNFSF10	2.85008e-56	0.747279	0.719	0.585	9.55858e-52
BTG2	3.01174e-56	-0.714843	0.184	0.543	1.01008e-51
FXYD7	3.88053e-56	0.440254	0.171	0.007	1.30145e-51
PRKCB	2.11002e-55	0.37605	0.169	0.007	7.07658e-51
RTKN2	4.82683e-55	0.41759	0.158	0.004	1.61882e-50
TRPM4	1.33341e-54	-0.38346	0.003	0.267	4.47199e-50
S1PR4	1.35076e-54	0.638544	0.494	0.227	4.53019e-50
FTL	1.62006e-54	0.412091	0.966	0.908	5.43334e-50
SERTAD1	2.28209e-54	-0.640767	0.165	0.5	7.65366e-50
OSTF1	9.09844e-54	0.614638	0.643	0.458	3.05143e-49
CRIP2	1.35501e-53	-0.674143	0.14	0.469	4.54442e-49
INSIG1	1.38576e-53	-0.718623	0.299	0.621	4.64757e-49
AC020916.1	1.62829e-53	-0.648717	0.057	0.365	5.46095e-49
MIR181A1HG	3.81963e-53	-0.543161	0.103	0.43	1.28103e-48
RPL5	4.34703e-53	0.330754	0.995	0.964	1.45791e-48
PRDM1	4.99826e-53	0.669199	0.4	0.144	1.67632e-48
RPL10	5.14634e-53	0.267161	1	0.998	1.72598e-48
SARDH	9.13696e-53	-0.419786	0.012	0.279	3.06435e-48
PLP2	1.23313e-52	-0.466534	0.684	0.884	4.13566e-48
ATP6V1G1	1.5905e-52	0.531082	0.734	0.595	5.33421e-48
APBB1IP	3.12784e-52	0.630594	0.53	0.284	1.04902e-47
SH3KBP1	4.92301e-52	-0.491725	0.464	0.785	1.65108e-47
PIK3R5	4.93295e-52	0.436716	0.227	0.034	1.65441e-47
HLA-B	6.67468e-52	-0.318935	0.988	0.99	2.23855e-47
CCL5	1.00705e-51	-0.271476	0.092	0.424	3.37744e-47
TCF7	2.36148e-51	-0.515423	0.177	0.532	7.91992e-47
PCBP2	2.49864e-51	0.568644	0.725	0.585	8.37994e-47
AQP3	3.56289e-51	0.605621	0.243	0.044	1.19492e-46
HIST1H1D	4.27334e-51	0.622099	0.326	0.094	1.43319e-46
FABP5	5.07508e-51	-0.659017	0.183	0.503	1.70208e-46
CST7	5.62057e-51	-0.44587	0.597	0.858	1.88503e-46
CRACR2B	7.41726e-51	-0.417345	0.01	0.269	2.4876e-46
NR4A1	7.62922e-51	-0.700906	0.069	0.367	2.55869e-46
GIMAP1	7.71763e-51	0.626655	0.544	0.287	2.58834e-46
GGA1	7.90804e-51	-0.441002	0.108	0.434	2.6522e-46
PEPD	8.2287e-51	0.482285	0.294	0.075	2.75974e-46
RACK1	2.3354e-50	0.280861	0.991	0.973	7.83248e-46
IL21	2.55268e-50	-0.75283	0.014	0.272	8.56116e-46
RPL37A	4.26152e-50	-0.331137	0.973	0.991	1.42923e-45
GIMAP8	6.53336e-50	0.295904	0.143	0.003	2.19116e-45
MT1F	7.74493e-50	-0.528165	0.153	0.486	2.59749e-45
MT-ND3	9.67911e-50	-0.553199	0.982	0.99	3.24618e-45
AC090152.1	1.49393e-49	-0.445122	0.088	0.399	5.01033e-45
TTC39C-AS1	4.41381e-49	-0.434992	0.013	0.266	1.4803e-44
PTMA	4.7188e-49	-0.331285	0.991	0.996	1.58259e-44
TIAM2	5.8657e-49	-0.431053	0.006	0.251	1.96724e-44
RPS29	7.69709e-49	-0.318611	0.935	0.978	2.58145e-44
HOTAIRM1	9.02564e-49	-0.42083	0.077	0.379	3.02702e-44
DNM3	1.01105e-48	-0.438033	0.004	0.245	3.39086e-44
CD40LG	1.06983e-48	-0.664128	0.405	0.714	3.58798e-44
TFAP2A	1.2149e-48	-0.367543	0.001	0.24	4.07453e-44
ZNF80	1.60323e-48	-0.430581	0.008	0.254	5.37692e-44
ICAM1	1.61599e-48	-0.548101	0.065	0.351	5.4197e-44
CD83	1.82935e-48	-0.834342	0.035	0.299	6.13528e-44
MYL12A	2.07293e-48	0.336796	0.966	0.949	6.95221e-44
ID3	2.08583e-48	-0.491768	0.021	0.279	6.99545e-44
DUSP23	3.69582e-48	0.366707	0.17	0.014	1.2395e-43
IL4	3.69783e-48	-1.06063	0.005	0.245	1.24018e-43
CYCS	4.17765e-48	-0.471605	0.323	0.653	1.4011e-43
TMEM273	4.57629e-48	0.306517	0.136	0.002	1.5348e-43
BACH1	4.96896e-48	-0.43887	0.092	0.397	1.66649e-43
GPR155	5.24366e-48	0.443781	0.229	0.04	1.75862e-43
MYO1E	8.33499e-48	-0.438153	0.039	0.308	2.79539e-43
MIR4435-2HG	8.58857e-48	0.669036	0.53	0.301	2.88043e-43
ATP6V0E1	8.68366e-48	-0.419478	0.697	0.886	2.91233e-43
MRPL41	8.80899e-48	-0.472059	0.422	0.748	2.95436e-43
CDKN2A	1.56887e-47	-0.40224	0.061	0.349	5.26169e-43
CCDC85B	1.65864e-47	0.622927	0.503	0.275	5.56274e-43
ARL4C	2.04906e-47	0.638022	0.474	0.233	6.87212e-43
EVL	2.15987e-47	0.455867	0.865	0.808	7.24378e-43
NDUFA4	2.67684e-47	-0.417141	0.719	0.886	8.9776e-43
ZFAND2A	3.5471e-47	-0.622204	0.108	0.407	1.18963e-42
SNX10	4.87962e-47	-0.438518	0.064	0.347	1.63653e-42
SRSF2	5.30811e-47	-0.502712	0.451	0.753	1.78023e-42
CD99	5.33672e-47	-0.361033	0.906	0.974	1.78983e-42
CDC25B	8.36374e-47	0.564592	0.6	0.34	2.80503e-42
TAGLN2	8.93646e-47	-0.500713	0.882	0.943	2.99711e-42
VOPP1	1.1931e-46	-0.424218	0.105	0.418	4.00141e-42
SH2D1A	1.53119e-46	-0.482625	0.291	0.623	5.13532e-42
DNAJB1	1.83224e-46	-0.940749	0.414	0.658	6.14498e-42
KLRD1	1.98084e-46	0.357465	0.127	0.001	6.64333e-42
MTHFD2	2.09234e-46	-0.658835	0.348	0.639	7.01729e-42
TRAV26-1	3.94708e-46	0.779849	0.122	0	1.32377e-41
LGALS1	4.68854e-46	-0.525002	0.77	0.929	1.57244e-41
R3HDM4	4.73375e-46	0.574922	0.513	0.28	1.58761e-41
HMGB1	4.73942e-46	0.368886	0.917	0.917	1.58951e-41
GLRX	5.1651e-46	-0.489667	0.319	0.646	1.73227e-41
TMEM63A	5.29155e-46	0.360576	0.164	0.014	1.77468e-41
PLSCR3	5.97325e-46	0.609785	0.599	0.423	2.00331e-41
IZUMO4	6.75809e-46	-0.417557	0.022	0.272	2.26653e-41
GABARAPL1	1.6855e-45	0.32899	0.138	0.005	5.65282e-41
BIN1	2.23535e-45	0.572572	0.666	0.517	7.49692e-41
FBXO44	2.83989e-45	0.313654	0.122	0.001	9.52442e-41
AHI1	2.87489e-45	-0.530771	0.101	0.394	9.64179e-41
SH2D2A	4.48376e-45	-0.448294	0.264	0.606	1.50376e-40
PRF1	6.57417e-45	0.538094	0.329	0.109	2.20484e-40
CRBN	7.15469e-45	0.55929	0.426	0.196	2.39954e-40
NMRK1	7.52539e-45	0.518558	0.356	0.129	2.52387e-40
DPEP2	8.33185e-45	0.363309	0.178	0.021	2.79434e-40
PTH2R	8.66759e-45	-0.384238	0.003	0.226	2.90693e-40
DENND3	1.60438e-44	-0.3784	0.016	0.251	5.38077e-40
AC008555.5	1.84417e-44	0.254537	0.122	0.001	6.18497e-40
NINJ2	1.96498e-44	-0.357739	0.092	0.394	6.59014e-40
IFRD1	2.13094e-44	-0.413356	0.112	0.417	7.14674e-40
ARHGAP9	2.75524e-44	0.49689	0.312	0.099	9.24052e-40
BEX4	3.58763e-44	0.297958	0.126	0.002	1.20322e-39
FAM71B	6.51902e-44	-0.373939	0	0.216	2.18635e-39
GLG1	7.79549e-44	0.608501	0.518	0.297	2.61445e-39
LRRFIP1	8.05937e-44	0.574866	0.694	0.564	2.70295e-39
NUCB2	1.09959e-43	0.445106	0.261	0.066	3.68781e-39
ZNRF1	1.13036e-43	-0.381615	0.042	0.299	3.791e-39
APP	1.47604e-43	0.298379	0.129	0.004	4.95034e-39
TRBV20-1	2.43853e-43	1.43109	0.123	0.002	8.17835e-39
LAT2	2.60208e-43	0.290411	0.13	0.004	8.72684e-39
HLA-DPB1	2.65132e-43	-0.436406	0.465	0.784	8.89198e-39
ANKRD55	2.96595e-43	0.388006	0.17	0.019	9.9472e-39
PTTG1	2.99732e-43	-0.44155	0.147	0.45	1.00524e-38
RPL38	6.54039e-43	-0.33533	0.901	0.969	2.19352e-38
OPTN	6.54284e-43	-0.463916	0.512	0.79	2.19434e-38
HLA-DPA1	6.73378e-43	-0.474111	0.532	0.789	2.25838e-38
NOP53	6.86228e-43	0.469337	0.825	0.731	2.30147e-38
SYNJ2	7.14339e-43	0.296967	0.147	0.011	2.39575e-38
MAF	9.66425e-43	-0.446277	0.166	0.478	3.2412e-38
LCP1	1.03995e-42	0.454845	0.839	0.776	3.48779e-38
LITAF	1.15699e-42	0.627043	0.54	0.341	3.88033e-38
SMCHD1	1.87981e-42	0.531828	0.473	0.235	6.3045e-38
PPIB	1.95245e-42	0.363714	0.916	0.919	6.54811e-38
KDM5B	1.9992e-42	0.338572	0.173	0.021	6.7049e-38
M6PR	2.37734e-42	0.567036	0.538	0.331	7.97313e-38
ANK3	3.06232e-42	0.299368	0.121	0.002	1.02704e-37
RGS18	4.01321e-42	-0.388219	0.005	0.219	1.34595e-37
CLU	4.5847e-42	-0.481842	0.179	0.48	1.53762e-37
ELK3	4.85291e-42	0.436183	0.249	0.062	1.62757e-37
HNRNPK	5.35795e-42	0.449805	0.801	0.707	1.79695e-37
STX11	8.09691e-42	-0.406698	0.073	0.34	2.71554e-37
ZAP70	9.61438e-42	-0.444601	0.551	0.819	3.22447e-37
RPL10A	9.77231e-42	0.346993	0.964	0.948	3.27744e-37
TTLL7	1.08326e-41	-0.350409	0.001	0.209	3.63303e-37
TFDP2	1.28445e-41	0.280676	0.131	0.006	4.30778e-37
CUL9	1.50321e-41	-0.355119	0.025	0.258	5.04148e-37
BCAS3	1.5087e-41	-0.361871	0.077	0.348	5.05988e-37
NAMPT	3.18601e-41	-0.676444	0.26	0.544	1.06852e-36
MAP3K20-AS1	3.98798e-41	-0.402157	0	0.204	1.33749e-36
EEF1G	4.3283e-41	0.373087	0.922	0.861	1.45162e-36
NPDC1	8.17048e-41	0.482443	0.3	0.099	2.74021e-36
FAM13A	1.39992e-40	-0.406935	0.027	0.256	4.69505e-36
SUN1	1.84321e-40	-0.454685	0.132	0.421	6.18175e-36
NDUFB2	1.95004e-40	-0.393157	0.675	0.87	6.54005e-36
TNFSF11	2.04756e-40	-0.453145	0.094	0.36	6.86712e-36
ESYT2	2.22769e-40	-0.436205	0.157	0.458	7.47122e-36
IFNG	2.68042e-40	-0.739321	0.014	0.23	8.98959e-36
S1PR1	2.68448e-40	0.54824	0.46	0.227	9.00321e-36
TSPAN32	5.01498e-40	0.326009	0.173	0.024	1.68192e-35
RIPOR2	5.16152e-40	0.546414	0.644	0.456	1.73107e-35
DDB2	5.42887e-40	-0.413685	0.125	0.409	1.82073e-35
RPL21	5.85286e-40	0.476019	0.877	0.835	1.96293e-35
JUND	9.19813e-40	-0.502711	0.156	0.454	3.08487e-35
DUSP4	1.14955e-39	-0.791146	0.212	0.478	3.85537e-35
ATP5MC2	1.33121e-39	0.332872	0.931	0.925	4.46462e-35
CTSW	2.09304e-39	0.517862	0.203	0.039	7.01965e-35
MYH9	3.27137e-39	0.571986	0.722	0.61	1.09715e-34
POMP	4.18023e-39	-0.435199	0.558	0.778	1.40197e-34
ORAI2	4.58919e-39	0.266424	0.126	0.007	1.53912e-34
GNG2	7.10799e-39	-0.479681	0.456	0.716	2.38388e-34
LINC01550	9.79546e-39	0.275992	0.109	0.002	3.2852e-34
HSPB1	1.02156e-38	-0.688256	0.427	0.666	3.4261e-34
YWHAB	1.05961e-38	0.356747	0.904	0.868	3.55371e-34
PHLDA1	1.15775e-38	-0.562535	0.117	0.384	3.88286e-34
BCL2A1	1.25239e-38	-0.488999	0.047	0.279	4.20026e-34
SAT2	1.47343e-38	0.297863	0.162	0.021	4.94158e-34
USP3	4.92223e-38	0.490849	0.314	0.117	1.65082e-33
CD59	4.98972e-38	0.367934	0.199	0.039	1.67345e-33
L1CAM	6.09513e-38	-0.334731	0.004	0.198	2.04418e-33
ERGIC3	7.956e-38	0.521232	0.539	0.365	2.66828e-33
PRKAR1B	8.50996e-38	-0.365497	0.084	0.342	2.85407e-33
FKBP1A	1.00507e-37	0.479101	0.706	0.604	3.37082e-33
FILIP1L	1.48343e-37	-0.384925	0.026	0.239	4.97511e-33
LAG3	2.53272e-37	0.300647	0.116	0.005	8.49422e-33
GSTA4	3.1424e-37	-0.345303	0.013	0.213	1.0539e-32
TSPO	3.75249e-37	0.446468	0.8	0.758	1.25851e-32
REL	4.45769e-37	-0.481459	0.206	0.491	1.49502e-32
TOMM7	4.62011e-37	-0.323322	0.868	0.949	1.54949e-32
ADGRE1	6.74524e-37	-0.301907	0.009	0.204	2.26222e-32
P4HB	7.0173e-37	0.560652	0.629	0.503	2.35346e-32
TUBB4B	8.09858e-37	-0.505724	0.3	0.588	2.7161e-32
BEX3	8.19804e-37	0.260736	0.104	0.002	2.74946e-32
PI16	9.56776e-37	0.588096	0.514	0.309	3.20884e-32
CD151	1.03067e-36	-0.353777	0.204	0.508	3.45666e-32
ATP5MF	1.28032e-36	-0.3544	0.688	0.876	4.29395e-32
AC136475.5	1.4769e-36	-0.326682	0.014	0.214	4.95322e-32
NFKBID	2.269e-36	-0.762584	0.047	0.267	7.60977e-32
SNHG9	2.88913e-36	-0.461996	0.104	0.365	9.68956e-32
MPST	3.84879e-36	0.37629	0.219	0.056	1.29081e-31
NDUFB1	4.41846e-36	-0.415944	0.331	0.645	1.48186e-31
SSR2	4.83144e-36	0.376445	0.87	0.819	1.62037e-31
HSPH1	5.86441e-36	-0.486974	0.216	0.488	1.96681e-31
RPS6	6.00285e-36	0.292168	0.987	0.974	2.01323e-31
CYSLTR1	6.03615e-36	-0.321788	0.143	0.43	2.0244e-31
CPT1A	7.6518e-36	0.327051	0.197	0.042	2.56626e-31
RGS9	8.47715e-36	-0.38653	0.139	0.408	2.84307e-31
SKAP2	1.02694e-35	-0.286789	0.027	0.236	3.44416e-31
COX20	1.03627e-35	-0.42304	0.192	0.477	3.47544e-31
IRF7	1.10542e-35	-0.372181	0.262	0.58	3.70735e-31
TFRC	1.61446e-35	-0.431321	0.143	0.409	5.41456e-31
COX6C	1.71813e-35	-0.341166	0.781	0.921	5.76226e-31
AFAP1	1.87456e-35	-0.293146	0.023	0.227	6.28689e-31
FXYD5	2.9715e-35	0.297603	0.968	0.973	9.96582e-31
RASGRP2	3.11689e-35	0.484544	0.475	0.25	1.04534e-30
GADD45B	4.10879e-35	-0.846116	0.265	0.523	1.37801e-30
HRH1	4.27027e-35	-0.287701	0.005	0.187	1.43216e-30
PLA2G16	4.81928e-35	0.369745	0.201	0.047	1.61629e-30
RGS19	4.92601e-35	0.532668	0.496	0.306	1.65208e-30
ABLIM1	5.09761e-35	0.34998	0.186	0.037	1.70964e-30
WDR41	7.55852e-35	-0.29154	0.062	0.298	2.53498e-30
LIMA1	8.24088e-35	0.390447	0.232	0.067	2.76382e-30
PRDX4	8.26248e-35	-0.350074	0.209	0.503	2.77107e-30
LEF1	1.14502e-34	0.429483	0.194	0.042	3.84017e-30
RNF19A	1.27293e-34	-0.430317	0.297	0.59	4.26916e-30
GNAS	1.32249e-34	0.403613	0.264	0.083	4.43536e-30
GNG10	1.69751e-34	0.425045	0.301	0.118	5.6931e-30
IL21R	1.85855e-34	-0.31255	0.119	0.379	6.23322e-30
CASP1	2.14996e-34	0.422815	0.255	0.081	7.21053e-30
HLA-DQB1	3.23621e-34	-0.398787	0.414	0.69	1.08536e-29
TIAM1	3.37856e-34	-0.339151	0.212	0.507	1.1331e-29
FNDC3B	7.56785e-34	-0.339864	0.053	0.272	2.53811e-29
AHR	9.4921e-34	-0.408099	0.21	0.489	3.18346e-29
INPP4B	9.51311e-34	0.518001	0.39	0.196	3.19051e-29
MT1X	1.09369e-33	-0.41629	0.235	0.522	3.66802e-29
PTK6	1.19062e-33	-0.301907	0.003	0.175	3.99311e-29
POLR1D	2.64706e-33	0.485624	0.631	0.523	8.87771e-29
RPS2	4.66729e-33	0.278414	0.979	0.957	1.56531e-28
UBB	4.95478e-33	-0.381105	0.829	0.924	1.66173e-28
ODF2L	5.05597e-33	0.41181	0.204	0.051	1.69567e-28
REX1BD	5.34994e-33	-0.370101	0.458	0.751	1.79426e-28
ANKRD37	5.53447e-33	-0.324683	0.06	0.283	1.85615e-28
RHOF	6.0027e-33	0.507528	0.558	0.417	2.01319e-28
RNASET2	6.14766e-33	0.524321	0.603	0.457	2.0618e-28
TXN	6.50173e-33	0.551046	0.766	0.758	2.18055e-28
DDX17	8.00556e-33	0.454522	0.651	0.504	2.6849e-28
HSP90AB1	1.18424e-32	-0.474104	0.781	0.861	3.97172e-28
ELOB	1.31634e-32	-0.31583	0.797	0.918	4.41473e-28
RPS10	1.50013e-32	0.395895	0.79	0.718	5.03114e-28
AC099552.1	2.22381e-32	-0.285132	0	0.163	7.45823e-28
NCOA4	2.24773e-32	0.438641	0.329	0.15	7.53843e-28
SFMBT2	2.27533e-32	-0.289763	0.034	0.233	7.631e-28
CALM2	2.28446e-32	-0.316112	0.784	0.883	7.66162e-28
LHPP	7.00794e-32	0.309337	0.169	0.034	2.35032e-27
CD200R1	7.40792e-32	0.434712	0.284	0.108	2.48447e-27
GTSF1	7.43273e-32	-0.256311	0.029	0.22	2.49279e-27
CXCR6	9.27699e-32	0.343091	0.123	0.013	3.11132e-27
PFKFB3	9.51971e-32	-0.34042	0.062	0.277	3.19272e-27
CCND3	1.09568e-31	0.387082	0.765	0.643	3.67469e-27
LIMS1	1.20432e-31	0.50507	0.379	0.199	4.03906e-27
ENTPD1	2.02618e-31	-0.312907	0.066	0.283	6.79541e-27
SLFN5	2.08217e-31	0.486776	0.604	0.457	6.98319e-27
DDAH2	2.30355e-31	0.33645	0.19	0.046	7.72563e-27
FOS	2.47275e-31	-0.949412	0.261	0.505	8.29309e-27
SUPT4H1	2.98767e-31	-0.334955	0.313	0.61	1.002e-26
ITM2B	3.3119e-31	0.374886	0.851	0.831	1.11074e-26
SLC25A43	3.69838e-31	-0.27343	0.045	0.248	1.24036e-26
EMP3	3.77204e-31	-0.315369	0.938	0.979	1.26507e-26
TRMT112	3.86741e-31	-0.319369	0.61	0.849	1.29705e-26
CIRBP	4.08233e-31	-0.320878	0.731	0.897	1.36913e-26
TRIB2	4.17944e-31	0.455964	0.31	0.13	1.4017e-26
LRIF1	4.43515e-31	-0.317496	0.084	0.311	1.48746e-26
TPM4	5.37907e-31	0.499209	0.681	0.583	1.80403e-26
TTC39C	5.71944e-31	-0.335708	0.144	0.401	1.91819e-26
SRI	6.16527e-31	-0.352542	0.506	0.741	2.06771e-26
BTLA	7.03884e-31	-0.3281	0.071	0.288	2.36069e-26
IER5	7.9188e-31	-0.309987	0.012	0.182	2.65581e-26
MIF4GD	8.25279e-31	-0.315278	0.171	0.437	2.76782e-26
TBXAS1	1.21947e-30	-0.343329	0.153	0.408	4.08986e-26
RPL39L	1.58378e-30	-0.254186	0.039	0.234	5.31168e-26
PET100	1.68232e-30	-0.375608	0.345	0.638	5.64218e-26
MFHAS1	1.85417e-30	-0.307379	0.114	0.355	6.21853e-26
KLF10	1.88164e-30	-0.412727	0.147	0.386	6.31063e-26
MIR3142HG	2.07232e-30	-0.298667	0.022	0.199	6.95014e-26
ZFP36L2	2.31331e-30	0.319056	0.925	0.825	7.75837e-26
BLVRA	2.3316e-30	-0.359635	0.312	0.597	7.81972e-26
ATG7	2.41173e-30	-0.279577	0.062	0.272	8.08847e-26
PLEKHG5	2.81089e-30	-0.260883	0.001	0.156	9.42717e-26
LDLR	2.82599e-30	-0.315199	0.06	0.266	9.47782e-26
FKBP11	3.27296e-30	0.465407	0.361	0.179	1.09769e-25
DDIT4	3.46476e-30	-0.485081	0.608	0.793	1.16201e-25
H2AFX	5.0353e-30	-0.339864	0.106	0.339	1.68874e-25
LTBP3	5.32453e-30	-0.29292	0.075	0.292	1.78574e-25
MYADM	5.95557e-30	-0.524098	0.322	0.575	1.99738e-25
MDM1	5.98971e-30	-0.293125	0.062	0.27	2.00883e-25
DDX24	7.10351e-30	-0.331785	0.361	0.651	2.38237e-25
RHOG	1.16483e-29	-0.333041	0.621	0.806	3.9066e-25
DAAM1	1.18577e-29	-0.319429	0.071	0.28	3.97684e-25
CSRNP1	1.36681e-29	-0.266577	0.091	0.315	4.58402e-25
ATP5ME	2.04712e-29	-0.378598	0.477	0.733	6.86564e-25
UBL5	2.0564e-29	-0.298868	0.752	0.901	6.89676e-25
RASA3	2.53816e-29	0.413344	0.319	0.139	8.51248e-25
RAB11FIP1	2.55263e-29	-0.377159	0.212	0.47	8.56102e-25
LINC00239	2.69461e-29	-0.290512	0.022	0.194	9.0372e-25
JAML	3.00319e-29	-0.33659	0.265	0.544	1.00721e-24
RGL4	3.08513e-29	-0.312222	0.104	0.334	1.03469e-24
JMJD6	3.43177e-29	-0.315829	0.151	0.401	1.15095e-24
SNED1	4.0793e-29	0.274219	0.136	0.022	1.36812e-24
FLI1	4.25968e-29	0.456758	0.552	0.384	1.42861e-24
SBDS	4.61458e-29	-0.305392	0.221	0.493	1.54764e-24
EDARADD	4.68626e-29	-0.295942	0.052	0.248	1.57168e-24
TAF7	6.4877e-29	-0.355648	0.343	0.626	2.17584e-24
NPY	6.69839e-29	-0.304809	0.001	0.149	2.2465e-24
CTSB	7.61834e-29	0.4756	0.427	0.262	2.55504e-24
SREBF2	1.26385e-28	-0.28597	0.073	0.281	4.23869e-24
SLC7A5	1.6346e-28	-0.298247	0.036	0.216	5.48214e-24
CSF2	1.72411e-28	-0.650182	0.062	0.255	5.78233e-24
DGUOK	1.82925e-28	-0.328363	0.39	0.661	6.13492e-24
IQGAP2	1.9532e-28	0.485759	0.336	0.165	6.55063e-24
HLA-DRB5	2.19469e-28	-0.346498	0.587	0.825	7.36054e-24
RBM8A	3.27674e-28	-0.353179	0.478	0.715	1.09895e-23
NMRAL1	3.34296e-28	-0.292701	0.14	0.382	1.12116e-23
FAAH2	3.64156e-28	-0.265455	0.044	0.231	1.22131e-23
SERINC5	4.00216e-28	0.419413	0.342	0.167	1.34224e-23
TNFRSF25	5.25823e-28	-0.387167	0.414	0.671	1.76351e-23
FASLG	5.89665e-28	-0.31447	0.035	0.21	1.97762e-23
EEF1B2	6.20112e-28	0.343751	0.932	0.902	2.07973e-23
PQLC3	6.72916e-28	-0.322833	0.286	0.564	2.25682e-23
ERVK3-1	7.16196e-28	-0.260344	0.135	0.377	2.40198e-23
NFKBIA	1.0546e-27	-0.410513	0.37	0.635	3.53691e-23
FAM118A	1.17712e-27	0.419216	0.306	0.136	3.94783e-23
ZEB2	1.30472e-27	-0.28113	0.084	0.292	4.37578e-23
IER2	1.53727e-27	-0.458263	0.595	0.791	5.15569e-23
SOD1	1.56111e-27	-0.302319	0.781	0.889	5.23564e-23
NDUFA13	1.59678e-27	-0.305427	0.652	0.865	5.35528e-23
ATF3	1.64891e-27	-0.343665	0.016	0.172	5.53013e-23
CCR4	2.32073e-27	0.46959	0.281	0.121	7.78327e-23
PTPN13	2.45657e-27	-0.295166	0.066	0.261	8.23884e-23
TNFAIP3	2.80834e-27	-0.489949	0.329	0.572	9.4186e-23
DPYSL2	3.94663e-27	-0.275751	0.055	0.242	1.32362e-22
MT-ND4L	4.3941e-27	-0.349768	0.987	0.999	1.47369e-22
C20orf204	4.56619e-27	-0.268278	0.029	0.198	1.53141e-22
IKZF3	5.24943e-27	-0.258878	0.142	0.388	1.76055e-22
2009-09-01	5.62703e-27	-0.315428	0.578	0.785	1.88719e-22
PECR	6.55448e-27	0.264721	0.127	0.021	2.19824e-22
UBXN4	8.63487e-27	0.391822	0.655	0.549	2.89596e-22
ORAI1	8.69562e-27	0.343922	0.238	0.086	2.91634e-22
AC100793.2	8.78054e-27	-0.321627	0.032	0.2	2.94482e-22
USP46	1.03027e-26	0.320698	0.186	0.052	3.45534e-22
SLC1A4	1.10963e-26	-0.265185	0.06	0.249	3.72147e-22
NDUFS5	1.6259e-26	-0.319251	0.679	0.856	5.45294e-22
CYSTM1	1.68118e-26	-0.263865	0.06	0.249	5.63833e-22
ARL5A	1.71508e-26	0.352739	0.24	0.09	5.75204e-22
BUD23	2.72446e-26	-0.293136	0.218	0.473	9.13731e-22
FAM3C	3.19966e-26	-0.253739	0.039	0.21	1.0731e-21
NCF1	3.42517e-26	0.338135	0.166	0.041	1.14873e-21
TRBC1	3.70493e-26	-0.36136	0.37	0.675	1.24256e-21
ETV7	4.05148e-26	-0.281035	0.134	0.36	1.35879e-21
ELOC	5.41672e-26	-0.368619	0.41	0.64	1.81666e-21
HLA-DRA	7.55073e-26	-0.383054	0.451	0.687	2.53236e-21
SLC3A2	1.11755e-25	-0.324245	0.282	0.537	3.74803e-21
CD69	1.2283e-25	-0.536278	0.682	0.791	4.11949e-21
GBP1	1.4383e-25	0.505662	0.451	0.292	4.82376e-21
CLEC11A	1.52187e-25	-0.256693	0.019	0.171	5.10406e-21
CD55	2.19452e-25	0.496396	0.361	0.194	7.35997e-21
NDFIP2	2.20182e-25	-0.251057	0.135	0.359	7.38447e-21
MYC	2.43414e-25	-0.52866	0.24	0.472	8.16362e-21
LSM8	2.50543e-25	-0.296169	0.362	0.64	8.40271e-21
ZNF655	2.52849e-25	-0.283897	0.249	0.507	8.48006e-21
CLK1	3.28022e-25	-0.273602	0.214	0.465	1.10012e-20
RGCC	3.81865e-25	-0.270507	0.099	0.302	1.2807e-20
PRKCH	4.19159e-25	0.423504	0.361	0.197	1.40578e-20
TRAF1	6.45857e-25	-0.270289	0.126	0.346	2.16607e-20
PTGER4	7.04812e-25	-0.386624	0.426	0.645	2.3638e-20
RALA	7.1716e-25	-0.301998	0.231	0.48	2.40521e-20
FAM50B	8.62362e-25	-0.271389	0.092	0.288	2.89219e-20
PSMB9	8.69863e-25	0.348668	0.817	0.814	2.91735e-20
USP15	9.61423e-25	0.45869	0.486	0.337	3.22442e-20
MED15	1.09585e-24	0.401619	0.299	0.144	3.67526e-20
PMVK	1.15317e-24	-0.258993	0.219	0.47	3.86751e-20
TMEM173	1.25439e-24	0.461883	0.439	0.29	4.20697e-20
HM13	1.26742e-24	0.421245	0.526	0.408	4.25067e-20
C7orf50	2.15574e-24	0.368886	0.27	0.121	7.22992e-20
PIM3	2.22842e-24	-0.268365	0.044	0.21	7.47369e-20
JUN	2.32798e-24	-0.46033	0.303	0.532	7.80756e-20
VSIR	2.38997e-24	0.424225	0.397	0.23	8.01548e-20
PRDX5	2.70553e-24	-0.302206	0.517	0.744	9.07382e-20
EIF2S3	3.28347e-24	0.428563	0.581	0.482	1.10121e-19
TAF4B	3.35251e-24	-0.278657	0.017	0.159	1.12437e-19
ALOX5AP	3.68127e-24	-0.288733	0.864	0.943	1.23462e-19
CD63	4.23669e-24	-0.266799	0.353	0.633	1.4209e-19
WSB1	6.26267e-24	-0.349294	0.396	0.656	2.10038e-19
BUD31	7.26412e-24	-0.300599	0.34	0.594	2.43624e-19
KIF5B	8.57944e-24	0.445345	0.468	0.333	2.87737e-19
SQSTM1	1.02685e-23	-0.376781	0.491	0.719	3.44384e-19
SRSF7	1.14196e-23	-0.338043	0.505	0.74	3.82991e-19
SLA2	1.25706e-23	0.265282	0.147	0.036	4.21593e-19
SCG2	1.37977e-23	-0.294502	0	0.12	4.62748e-19
PHB2	2.05818e-23	0.398958	0.604	0.526	6.90273e-19
DBI	2.08472e-23	-0.307589	0.631	0.811	6.99174e-19
RPS6KA1	2.49314e-23	0.413623	0.386	0.229	8.36149e-19
HECTD1	2.57282e-23	0.366701	0.275	0.126	8.62874e-19
VMP1	3.85685e-23	-0.283173	0.282	0.533	1.29351e-18
CDK6	4.24436e-23	-0.333298	0.129	0.329	1.42347e-18
SNX3	4.45514e-23	0.418287	0.414	0.267	1.49417e-18
LDHA	5.07279e-23	-0.295818	0.79	0.872	1.70131e-18
OXR1	5.53647e-23	0.285324	0.149	0.039	1.85682e-18
PDIA3	6.83279e-23	0.365012	0.762	0.736	2.29158e-18
EIF3A	7.40569e-23	0.403701	0.586	0.475	2.48372e-18
ARL5B	7.79204e-23	-0.251031	0.061	0.232	2.61329e-18
STK4	8.08297e-23	0.348828	0.712	0.651	2.71086e-18
THAP4	8.28885e-23	0.275913	0.158	0.045	2.77992e-18
EEPD1	8.37066e-23	-0.279248	0.152	0.361	2.80735e-18
PGGHG	8.37757e-23	-0.256152	0.034	0.185	2.80967e-18
GNG5	9.59446e-23	-0.283478	0.709	0.859	3.21779e-18
CD3G	1.06641e-22	0.379956	0.701	0.653	3.57654e-18
CYB561	1.17574e-22	0.255576	0.132	0.03	3.9432e-18
COMTD1	1.20994e-22	-0.265572	0.234	0.48	4.05788e-18
SEM1	1.21281e-22	-0.331108	0.596	0.798	4.06751e-18
2011-09-01	1.26157e-22	-0.314245	0.327	0.566	4.23107e-18
CKLF	1.59029e-22	-0.294311	0.444	0.691	5.33352e-18
HSPA6	1.7084e-22	-0.837294	0.009	0.133	5.72962e-18
EIF1B	1.71765e-22	-0.279403	0.313	0.568	5.76065e-18
SLA	1.95473e-22	-0.302767	0.271	0.514	6.55579e-18
IRF2BP2	1.97059e-22	-0.27275	0.087	0.271	6.60897e-18
MT-ND5	2.0667e-22	-0.407735	0.944	0.987	6.9313e-18
PXN	2.16525e-22	0.41162	0.377	0.226	7.26183e-18
IAH1	2.47357e-22	-0.265949	0.34	0.597	8.29584e-18
MIAT	3.21889e-22	0.252121	0.116	0.022	1.07955e-17
TUBA1C	3.6688e-22	-0.315523	0.229	0.451	1.23044e-17
GSTO1	4.2347e-22	0.387363	0.36	0.212	1.42023e-17
SLC25A3	5.56354e-22	0.306203	0.787	0.762	1.8659e-17
TMUB1	6.99703e-22	-0.264063	0.316	0.58	2.34667e-17
GNAI2	7.39424e-22	-0.260813	0.264	0.509	2.47988e-17
TMBIM1	1.22792e-21	-0.319801	0.384	0.618	4.11819e-17
SNX5	1.48111e-21	0.431109	0.423	0.294	4.96734e-17
HSD17B11	1.69273e-21	-0.252356	0.27	0.52	5.67707e-17
EPB41	1.91741e-21	0.379827	0.361	0.206	6.4306e-17
JPT1	2.3107e-21	-0.260191	0.606	0.814	7.74964e-17
TRAF3IP3	3.25285e-21	0.336062	0.719	0.626	1.09094e-16
MT1E	3.2887e-21	-0.376954	0.271	0.489	1.10296e-16
DCXR	3.30355e-21	-0.257782	0.284	0.53	1.10795e-16
CLSTN3	3.38025e-21	0.278895	0.173	0.057	1.13367e-16
CSKMT	3.52711e-21	-0.369849	0.06	0.217	1.18292e-16
HK1	3.88378e-21	0.396646	0.4	0.262	1.30254e-16
EVI2B	4.08747e-21	0.4484	0.562	0.477	1.37086e-16
STK38	4.42434e-21	0.382995	0.432	0.272	1.48383e-16
TMA7	4.95725e-21	-0.256687	0.901	0.954	1.66256e-16
IL9R	6.24399e-21	-0.251619	0.131	0.325	2.09411e-16
CNBP	8.25096e-21	0.291321	0.784	0.733	2.76721e-16
ALKBH7	9.43745e-21	0.426332	0.442	0.305	3.16513e-16
ANP32B	9.62615e-21	0.350563	0.717	0.702	3.22842e-16
AC093010.2	9.88115e-21	-0.274987	0.064	0.22	3.31394e-16
COX17	1.27663e-20	-0.294592	0.34	0.583	4.28156e-16
ANKRD28	1.50422e-20	-0.342091	0.245	0.466	5.04484e-16
NCALD	1.58312e-20	-0.254172	0.123	0.312	5.30946e-16
PIM1	1.66103e-20	0.452412	0.517	0.384	5.57075e-16
PSME1	1.79548e-20	0.268382	0.895	0.898	6.02169e-16
IL4R	2.01062e-20	0.454729	0.348	0.21	6.74323e-16
TSTD1	2.05372e-20	-0.272238	0.531	0.753	6.88775e-16
SDHA	2.19384e-20	0.408034	0.352	0.215	7.35772e-16
YBX1	2.28175e-20	-0.267534	0.709	0.842	7.65254e-16
CKS2	2.77282e-20	-0.271494	0.153	0.349	9.29948e-16
SF3B1	3.48726e-20	0.381013	0.608	0.523	1.16956e-15
PSAP	4.21945e-20	0.392374	0.547	0.45	1.41512e-15
MYCBP2	4.30698e-20	-0.262913	0.322	0.563	1.44447e-15
GPR146	4.34389e-20	0.275036	0.149	0.044	1.45686e-15
ANXA11	4.43928e-20	0.355832	0.623	0.562	1.48885e-15
SLAMF1	4.60368e-20	-0.258865	0.343	0.581	1.54398e-15
SDC4	5.35958e-20	-0.285449	0.029	0.159	1.7975e-15
DPM3	5.5048e-20	-0.26142	0.197	0.415	1.8462e-15
RRBP1	5.64982e-20	0.330879	0.262	0.127	1.89484e-15
ARL6IP1	6.37961e-20	-0.287074	0.451	0.678	2.13959e-15
FYB1	6.45355e-20	0.450536	0.682	0.619	2.16439e-15
EIF5	6.48024e-20	-0.306624	0.473	0.685	2.17334e-15
TNFAIP8	8.48103e-20	-0.311539	0.555	0.751	2.84437e-15
HELB	9.57909e-20	0.392072	0.273	0.139	3.21264e-15
LENG8	1.15939e-19	-0.287383	0.16	0.355	3.88836e-15
ATP5MC3	1.19474e-19	0.30216	0.731	0.7	4.00693e-15
FAM177A1	1.46092e-19	-0.261092	0.268	0.493	4.89963e-15
COPS6	1.59303e-19	-0.25308	0.306	0.552	5.34272e-15
ESYT1	1.82396e-19	0.407277	0.425	0.293	6.11719e-15
TRABD2A	1.89665e-19	0.287349	0.161	0.053	6.36098e-15
INPP5D	2.17787e-19	0.327457	0.256	0.123	7.30414e-15
PDE4D	3.0197e-19	0.34146	0.251	0.12	1.01275e-14
ERAP2	3.58527e-19	0.388216	0.339	0.2	1.20243e-14
CACYBP	3.60471e-19	-0.259672	0.37	0.602	1.20895e-14
LBH	3.73055e-19	0.4404	0.427	0.299	1.25115e-14
ETHE1	7.94474e-19	0.41467	0.416	0.301	2.66451e-14
CCDC69	8.75257e-19	0.339378	0.292	0.159	2.93544e-14
MRPL43	1.29363e-18	0.355633	0.352	0.22	4.33859e-14
EIF4E2	1.40119e-18	0.368117	0.368	0.244	4.6993e-14
DNAJA1	1.47034e-18	-0.397628	0.484	0.646	4.93123e-14
AC119396.1	1.56661e-18	0.347042	0.258	0.124	5.25411e-14
TLK1	1.6149e-18	0.366768	0.301	0.167	5.41605e-14
CD44	1.8073e-18	-0.299096	0.803	0.901	6.06131e-14
CDC14A	2.69375e-18	0.353399	0.265	0.132	9.03429e-14
OLA1	2.75973e-18	0.38935	0.397	0.28	9.25558e-14
CPNE3	2.85095e-18	0.348274	0.304	0.172	9.56152e-14
TFPT	2.993e-18	0.272057	0.155	0.052	1.00379e-13
PKM	3.54367e-18	-0.261786	0.753	0.862	1.18848e-13
SSBP1	4.11842e-18	-0.275473	0.517	0.713	1.38123e-13
TCF12	5.23073e-18	0.253496	0.157	0.054	1.75428e-13
CCDC50	6.33827e-18	0.32177	0.216	0.097	2.12573e-13
UPP1	6.69435e-18	0.35556	0.218	0.1	2.24515e-13
SYTL1	6.77487e-18	0.402607	0.532	0.448	2.27216e-13
AC016831.7	7.64773e-18	-0.255533	0.226	0.433	2.5649e-13
AC004687.1	1.33954e-17	-0.258395	0.221	0.43	4.49256e-13
CSGALNACT1	1.38799e-17	0.334038	0.283	0.153	4.65504e-13
TPST2	1.59221e-17	0.352295	0.291	0.164	5.33994e-13
TRA2A	2.11247e-17	-0.253681	0.255	0.468	7.0848e-13
EIF3H	2.49933e-17	0.266323	0.77	0.762	8.38226e-13
TNFAIP8L2	2.66211e-17	0.252289	0.188	0.077	8.92819e-13
IGBP1	3.27498e-17	0.378429	0.471	0.381	1.09836e-12
PTDSS1	3.43242e-17	0.381393	0.444	0.337	1.15116e-12
UBE2V1	3.52923e-17	0.374545	0.519	0.433	1.18363e-12
XRN2	3.75006e-17	0.35703	0.497	0.396	1.25769e-12
HDAC1	3.79801e-17	0.376816	0.429	0.315	1.27378e-12
EIF3E	5.27009e-17	0.283522	0.756	0.731	1.76748e-12
CCNI	7.56371e-17	0.250384	0.869	0.836	2.53672e-12
EIF2A	8.65873e-17	0.354028	0.396	0.281	2.90396e-12
TIAL1	1.13847e-16	0.395994	0.386	0.273	3.81819e-12
ARPC5L	1.15193e-16	-0.252594	0.413	0.623	3.86333e-12
IDS	1.48255e-16	-0.254697	0.436	0.648	4.97219e-12
STN1	1.57184e-16	0.293359	0.151	0.055	5.27163e-12
OS9	1.81013e-16	0.380235	0.386	0.27	6.0708e-12
HSPE1	2.0887e-16	-0.322956	0.471	0.66	7.00507e-12
LTB	2.25074e-16	-0.378951	0.695	0.851	7.54854e-12
FOXP1	2.77893e-16	0.334255	0.209	0.097	9.31998e-12
ID2	2.78593e-16	-0.416178	0.516	0.675	9.34347e-12
HIGD2A	3.48739e-16	0.254444	0.81	0.814	1.1696e-11
HDLBP	3.99077e-16	0.309868	0.232	0.116	1.33843e-11
TKT	4.43313e-16	0.367707	0.529	0.472	1.48678e-11
PSMB8	4.59259e-16	0.310756	0.71	0.713	1.54026e-11
TRADD	5.88832e-16	0.331816	0.505	0.393	1.97482e-11
TM9SF2	6.06268e-16	0.356827	0.438	0.337	2.0333e-11
BCL2L1	6.31099e-16	-0.254655	0.157	0.327	2.11658e-11
DAZAP2	8.16675e-16	0.262024	0.801	0.781	2.73896e-11
RASGRP1	9.48693e-16	0.292205	0.205	0.096	3.18173e-11
LIME1	9.71543e-16	0.372685	0.568	0.505	3.25836e-11
SERP1	1.01534e-15	0.297081	0.765	0.76	3.40525e-11
TECR	1.12308e-15	0.357412	0.486	0.394	3.7666e-11
FUT7	1.23601e-15	0.355238	0.309	0.182	4.14534e-11
OXA1L	1.29218e-15	0.371777	0.46	0.374	4.3337e-11
ENO1	1.43242e-15	-0.285677	0.721	0.833	4.80404e-11
C12orf57	1.55072e-15	0.398215	0.657	0.597	5.20081e-11
CISH	2.22071e-15	0.483308	0.278	0.164	7.44783e-11
UBXN1	2.25194e-15	0.261058	0.721	0.717	7.55257e-11
MED16	2.43406e-15	0.317977	0.275	0.159	8.16336e-11
OSBPL8	2.49459e-15	0.340909	0.447	0.339	8.36637e-11
THOC3	2.99286e-15	0.32067	0.329	0.209	1.00374e-10
SMAP1	3.10054e-15	0.361284	0.349	0.24	1.03986e-10
PRDX3	5.61255e-15	0.34309	0.413	0.313	1.88234e-10
CD48	6.17338e-15	0.274787	0.727	0.711	2.07043e-10
MCRS1	6.71607e-15	0.327954	0.279	0.167	2.25244e-10
GALT	7.88671e-15	0.312883	0.234	0.124	2.64504e-10
HIST1H1E	8.7047e-15	0.347341	0.326	0.2	2.91938e-10
ACADVL	1.07664e-14	0.382171	0.362	0.258	3.61084e-10
ZDHHC24	1.32947e-14	0.295367	0.222	0.116	4.45879e-10
GORASP2	1.56366e-14	0.301244	0.33	0.215	5.2442e-10
RAP1B	1.60549e-14	0.309599	0.619	0.587	5.38451e-10
STT3A	1.77618e-14	0.297035	0.249	0.141	5.95695e-10
HIST1H4C	2.27383e-14	0.347335	0.4	0.293	7.62599e-10
P2RY8	2.29051e-14	0.307138	0.312	0.191	7.68192e-10
ICOS	2.48362e-14	-0.281547	0.242	0.408	8.32956e-10
VCL	2.9282e-14	0.274652	0.234	0.122	9.82059e-10
CLEC2D	3.02025e-14	0.352718	0.468	0.375	1.01293e-09
PIM2	3.02371e-14	0.41153	0.561	0.473	1.01409e-09
ATP5F1A	4.70941e-14	0.280142	0.674	0.634	1.57944e-09
SLC44A2	4.89181e-14	0.330883	0.342	0.231	1.64061e-09
LMAN1	6.73338e-14	0.317339	0.356	0.243	2.25824e-09
JAK1	7.4408e-14	0.31705	0.475	0.36	2.4955e-09
TUBA4A	7.89104e-14	0.296283	0.629	0.574	2.6465e-09
MFNG	1.00334e-13	0.335469	0.44	0.351	3.36499e-09
CDKN1B	1.11728e-13	0.391097	0.505	0.433	3.74714e-09
SLF1	1.22361e-13	0.293477	0.208	0.106	4.10374e-09
YWHAQ	1.27952e-13	0.28762	0.683	0.655	4.29125e-09
SNRPN	1.3102e-13	0.33014	0.331	0.229	4.39413e-09
RBM39	1.45057e-13	0.302924	0.639	0.617	4.86492e-09
PYHIN1	1.47053e-13	0.308175	0.234	0.127	4.93185e-09
N4BP2L2	2.02529e-13	0.330523	0.551	0.477	6.79241e-09
RPN2	2.37842e-13	0.331078	0.509	0.447	7.97675e-09
LEPROTL1	2.73301e-13	0.29007	0.679	0.671	9.16596e-09
RNASEH2B	2.94746e-13	0.318902	0.356	0.253	9.8852e-09
YME1L1	3.41215e-13	0.35597	0.37	0.273	1.14437e-08
MBNL1	4.76489e-13	0.338009	0.609	0.578	1.59805e-08
ANXA1	6.16932e-13	-0.292686	0.875	0.929	2.06907e-08
EPC1	6.93107e-13	0.342283	0.478	0.394	2.32454e-08
DGCR6L	7.5961e-13	0.280031	0.257	0.154	2.54758e-08
CD47	8.2687e-13	0.324029	0.56	0.517	2.77316e-08
TRBC2	8.54237e-13	0.416464	0.626	0.613	2.86494e-08
TRAT1	9.95672e-13	0.314933	0.583	0.533	3.33928e-08
TMED2	1.15873e-12	0.322615	0.504	0.444	3.88614e-08
SEC11A	1.4308e-12	0.282901	0.606	0.585	4.79861e-08
KRAS	1.56105e-12	0.31797	0.369	0.268	5.23544e-08
JAK2	1.56483e-12	0.251434	0.177	0.085	5.24814e-08
CHRM3-AS2	1.63401e-12	0.251732	0.143	0.06	5.48016e-08
APEX1	1.77274e-12	0.319703	0.399	0.312	5.94543e-08
GIMAP2	3.07922e-12	0.311641	0.374	0.277	1.03271e-07
CDCA7	3.21184e-12	-0.299756	0.279	0.449	1.07719e-07
AK3	3.69248e-12	0.251288	0.195	0.102	1.23838e-07
CLTA	4.38235e-12	0.308556	0.5	0.446	1.46975e-07
CUEDC2	4.59901e-12	0.295748	0.283	0.187	1.54242e-07
SINHCAF	5.22916e-12	0.252828	0.186	0.096	1.75376e-07
DCK	5.51447e-12	0.324336	0.321	0.224	1.84944e-07
REXO2	6.79818e-12	0.299276	0.326	0.229	2.27997e-07
ARGLU1	8.72389e-12	0.322984	0.553	0.514	2.92582e-07
BUB3	9.42884e-12	0.304318	0.481	0.412	3.16224e-07
CSDE1	9.64141e-12	0.282891	0.625	0.608	3.23354e-07
PTPN4	9.86114e-12	0.25147	0.206	0.11	3.30723e-07
VPS13C	1.10749e-11	0.316418	0.366	0.27	3.71431e-07
MZT2A	1.12798e-11	0.295512	0.432	0.342	3.78303e-07
NFATC3	1.56369e-11	0.317882	0.296	0.2	5.24432e-07
IL17RA	1.69728e-11	0.259069	0.277	0.175	5.69235e-07
PGLS	1.71822e-11	0.319869	0.544	0.511	5.76255e-07
MTIF3	1.7439e-11	0.305508	0.291	0.196	5.84868e-07
PARP9	1.75919e-11	0.27872	0.332	0.235	5.89998e-07
ARHGEF3	2.16704e-11	0.275519	0.236	0.14	7.26783e-07
MMADHC	2.66227e-11	0.316363	0.416	0.347	8.92873e-07
FGD3	2.71065e-11	0.319871	0.286	0.189	9.09099e-07
2007-03-01	3.16372e-11	0.285695	0.255	0.159	1.06105e-06
FLOT2	3.65148e-11	0.321589	0.321	0.23	1.22463e-06
TCF25	4.27993e-11	0.283104	0.516	0.463	1.4354e-06
CCNDBP1	5.06867e-11	0.282722	0.46	0.395	1.69993e-06
PPP1R2	5.32406e-11	-0.261325	0.6	0.77	1.78558e-06
ELF1	5.33741e-11	0.355261	0.5	0.457	1.79006e-06
MAP1LC3B	5.47061e-11	0.310006	0.538	0.511	1.83473e-06
CXCR4	9.70311e-11	-0.270672	0.516	0.638	3.25423e-06
KLF13	9.78799e-11	0.27055	0.214	0.124	3.2827e-06
VPS51	9.80322e-11	0.317873	0.39	0.315	3.2878e-06
TESPA1	1.04677e-10	0.325653	0.396	0.319	3.51067e-06
CTSS	1.07935e-10	0.340688	0.358	0.273	3.61992e-06
ADK	1.30749e-10	0.256149	0.225	0.134	4.38505e-06
RBM4	1.56063e-10	0.286444	0.399	0.319	5.23404e-06
TNFRSF14	1.64628e-10	0.271531	0.551	0.53	5.52129e-06
ARFGAP3	1.66504e-10	0.285005	0.278	0.191	5.58421e-06
CYTIP	1.77435e-10	0.28697	0.679	0.64	5.95082e-06
OAS2	1.97804e-10	0.268591	0.199	0.112	6.63394e-06
EIF3D	2.05265e-10	0.272118	0.521	0.482	6.88417e-06
SCAF11	2.75039e-10	0.344279	0.379	0.306	9.22425e-06
PRKCQ	3.02053e-10	0.280306	0.261	0.169	1.01303e-05
TMPO	3.28132e-10	0.294601	0.286	0.196	1.10049e-05
UQCC2	3.33021e-10	0.273018	0.213	0.13	1.11689e-05
LTA4H	3.57345e-10	0.267445	0.182	0.102	1.19846e-05
BRD2	3.92753e-10	-0.258151	0.451	0.588	1.31722e-05
FGFR1OP2	4.28166e-10	0.345262	0.357	0.285	1.43598e-05
SERPINB1	4.89393e-10	0.30212	0.504	0.467	1.64133e-05
COPS9	5.58141e-10	0.259635	0.466	0.409	1.87189e-05
UBA3	6.00999e-10	0.282175	0.325	0.24	2.01563e-05
GBP4	6.82215e-10	0.305071	0.277	0.184	2.28801e-05
LRP10	7.72993e-10	0.315989	0.417	0.356	2.59247e-05
KDELR1	8.01035e-10	0.293795	0.439	0.387	2.68651e-05
GBP2	1.01416e-09	0.278399	0.578	0.547	3.40128e-05
TMF1	1.24538e-09	0.329094	0.317	0.235	4.17674e-05
SQOR	1.25384e-09	0.315311	0.386	0.323	4.20512e-05
GABARAPL2	1.26415e-09	0.290961	0.525	0.507	4.23972e-05
2002-09-01	1.44298e-09	0.273367	0.378	0.297	4.83945e-05
TRAM1	1.46408e-09	0.285908	0.548	0.527	4.91023e-05
HMGN2	1.49327e-09	0.287492	0.716	0.717	5.00812e-05
MGAT1	1.76116e-09	0.303831	0.334	0.258	5.90658e-05
ABTB1	2.19546e-09	0.267413	0.318	0.238	7.36315e-05
DOCK10	2.39241e-09	0.263336	0.277	0.189	8.02366e-05
GLIPR2	2.9572e-09	0.280472	0.525	0.494	9.91785e-05
MATR3.1	3.17847e-09	0.284122	0.468	0.413	0.0001066
SERINC3	3.3336e-09	0.298794	0.335	0.262	0.000111802
MAT2B	4.1054e-09	0.255224	0.573	0.541	0.000137687
PPM1G	4.11867e-09	0.257914	0.518	0.475	0.000138132
ACIN1	4.20127e-09	0.267618	0.305	0.224	0.000140902
CNST	4.75927e-09	0.283689	0.245	0.164	0.000159616
NT5DC1	5.64161e-09	0.275747	0.222	0.146	0.000189208
GOLGA8B	6.25877e-09	0.270337	0.222	0.141	0.000209907
C12orf75	7.51716e-09	0.25949	0.465	0.395	0.00025211
RNF10	7.58571e-09	0.262542	0.284	0.204	0.00025441
ERP44	8.19122e-09	0.298655	0.373	0.312	0.000274717
WASF2	8.3583e-09	0.307504	0.412	0.356	0.000280321
AGTRAP	9.03065e-09	0.268345	0.214	0.137	0.00030287
SSR1	9.06065e-09	0.283089	0.426	0.369	0.000303876
HMGN3	1.02335e-08	0.259319	0.377	0.302	0.00034321
NDUFA10	1.05938e-08	0.265063	0.292	0.22	0.000355295
SF3A1	1.08006e-08	0.28221	0.343	0.274	0.00036223
PPP1R7	1.10738e-08	0.297847	0.339	0.275	0.000371392
SYNRG	1.10789e-08	0.283687	0.401	0.332	0.000371565
UTRN	1.59696e-08	0.279008	0.37	0.292	0.000535587
SPTAN1	1.66884e-08	0.266372	0.436	0.37	0.000559695
TGFB1	2.1114e-08	0.300607	0.335	0.267	0.000708122
CAMK4	2.514e-08	0.279092	0.552	0.543	0.000843145
SCAMP2	2.64609e-08	0.280358	0.448	0.408	0.000887446
ZFAND5	2.67281e-08	0.282679	0.292	0.224	0.000896408
HAPLN3	3.90337e-08	0.253319	0.269	0.19	0.00130911
BST2	9.09748e-08	0.263933	0.54	0.525	0.00305111
PHF3	1.01938e-07	0.26327	0.303	0.23	0.0034188
LSM14A	1.07202e-07	0.268548	0.384	0.329	0.00359534
SH3BP5	1.21102e-07	0.267925	0.313	0.241	0.00406151
SATB1	1.33578e-07	0.339641	0.266	0.196	0.00447993
XRN1	1.68052e-07	0.275712	0.319	0.25	0.00563613
CEP57	1.99042e-07	0.259607	0.342	0.274	0.00667546
RBL2	2.23588e-07	0.270196	0.458	0.408	0.0074987
METTL9	2.4345e-07	0.254679	0.358	0.297	0.00816482
IL16	3.02417e-07	0.273255	0.436	0.395	0.0101425
SHISA5	3.51365e-07	0.252847	0.582	0.583	0.0117841
RAB5IF	3.54996e-07	0.261151	0.294	0.228	0.0119059
ARPC4	1.22033e-06	0.258623	0.358	0.307	0.0409274
SLC25A38	1.3598e-06	0.253916	0.253	0.191	0.0456049

## Sheet: Cluster TC-2 vs cluster TC-3
	p_val	avg_logFC	pct.1	pct.2	p_val_adj
STMN1	1.75177e-127	-2.28469	0.203	0.964	5.87508e-123
PCLAF	6.08427e-127	-1.04088	0.045	0.791	2.04054e-122
CDKN3	3.82979e-116	-0.79813	0.012	0.644	1.28444e-111
PKMYT1	2.10351e-114	-0.996848	0	0.587	7.05476e-110
MCM7	2.57909e-114	-1.1542	0.077	0.813	8.64974e-110
ASF1B	1.61999e-113	-0.75574	0.006	0.613	5.43312e-109
TUBA1B	1.77738e-112	-2.34852	0.481	0.996	5.96098e-108
TYMS	3.02796e-109	-0.883527	0.01	0.604	1.01552e-104
UBE2C	3.90929e-108	-1.35266	0.004	0.573	1.3111e-103
FEN1	1.84062e-107	-0.794481	0.019	0.636	6.17306e-103
TRBV4-1	3.55897e-107	-2.36164	0.017	0.613	1.19361e-102
BIRC5	4.50557e-106	-0.98754	0.009	0.582	1.51108e-101
TCF4	9.81122e-106	-1.08156	0.012	0.591	3.29049e-101
IL22	1.58165e-105	-3.0112	0.004	0.56	5.30452e-101
CENPW	6.99449e-105	-0.747375	0.019	0.622	2.34581e-100
UHRF1	8.41124e-105	-0.759236	0	0.542	2.82096e-100
TK1	7.38909e-103	-0.886188	0.019	0.609	2.47815e-98
CLSPN	2.0011e-99	-0.727193	0.01	0.564	6.71129e-95
CENPF	2.66916e-99	-1.17425	0.043	0.667	8.95184e-95
MKI67	1.12545e-98	-1.29069	0.035	0.636	3.77454e-94
WDR34	2.79347e-98	-0.701765	0.032	0.64	9.36874e-94
PCNA	6.6379e-98	-0.980803	0.086	0.769	2.22622e-93
RRM2	9.24954e-98	-1.07846	0.016	0.564	3.10211e-93
CENPM	1.90894e-97	-0.873649	0.06	0.711	6.40219e-93
H2AFZ	7.94542e-97	-1.5929	0.623	0.996	2.66473e-92
TUBB	1.43646e-95	-1.91381	0.513	0.964	4.81759e-91
CKS1B	7.1669e-95	-0.815453	0.042	0.653	2.40364e-90
PTTG1	2.4554e-94	-1.24777	0.147	0.858	8.23493e-90
MAD2L1	5.91964e-93	-0.731268	0.052	0.68	1.98533e-88
TOP2A	1.13902e-91	-1.03564	0.013	0.533	3.82005e-87
TSPAN13	6.30194e-91	-1.20188	0.042	0.609	2.11354e-86
NUSAP1	4.91701e-90	-0.981792	0.039	0.613	1.64907e-85
NUDT1	1.23997e-88	-0.90955	0.149	0.853	4.1586e-84
ZWINT	3.85107e-88	-0.680564	0.016	0.529	1.29157e-83
RPL39L	1.31868e-87	-0.66796	0.039	0.618	4.42258e-83
ASPM	3.4571e-86	-0.836642	0.012	0.502	1.15944e-81
CCNA2	3.67478e-86	-0.681495	0	0.453	1.23245e-81
KRT7	2.30328e-85	-0.884532	0.003	0.462	7.72473e-81
PPIA	1.27345e-84	-0.806839	0.971	0.996	4.27091e-80
DHFR	1.4085e-83	-0.780588	0.038	0.582	4.72383e-79
CENPU	9.14051e-83	-0.624553	0.03	0.56	3.06555e-78
TCF19	1.14393e-82	-0.525351	0.01	0.484	3.8365e-78
KIR3DL2	2.92487e-82	-0.580721	0.004	0.453	9.80943e-78
CKAP2L	5.13687e-82	-0.554693	0.001	0.44	1.7228e-77
PTMA	8.79127e-82	-0.829429	0.991	1	2.94842e-77
PAGE5	1.29089e-81	-0.50683	0	0.431	4.32938e-77
RPA3	3.39908e-81	-0.937648	0.252	0.92	1.13998e-76
MCM4	1.10398e-80	-0.568101	0.026	0.538	3.70254e-76
FABP5	6.01713e-80	-1.16024	0.183	0.827	2.01802e-75
CCNB2	8.19866e-80	-0.674713	0.012	0.471	2.74967e-75
ORC6	8.37576e-80	-0.464592	0.006	0.453	2.80906e-75
DUT	1.20892e-79	-1.27292	0.404	0.951	4.05447e-75
HIRIP3	6.21642e-79	-0.530507	0.042	0.587	2.08486e-74
TPX2	1.58335e-78	-0.775989	0.023	0.511	5.31024e-74
DNAJC9	2.12128e-78	-0.805867	0.108	0.747	7.11436e-74
H2AFX	2.50952e-78	-0.911442	0.106	0.733	8.41643e-74
TXNIP	3.45679e-78	1.86475	0.908	0.338	1.15934e-73
RAD51AP1	3.99833e-77	-0.454995	0.003	0.422	1.34096e-72
TPT1	1.2726e-76	0.881176	0.99	0.996	4.26803e-72
GINS2	1.37737e-75	-0.733767	0.055	0.591	4.61941e-71
EEF1A1	1.98113e-75	0.699196	1	1	6.64432e-71
HMGB2	5.00131e-75	-1.54367	0.413	0.942	1.67734e-70
CDCA8	4.56712e-74	-0.594764	0.004	0.413	1.53172e-69
KNL1	1.26091e-73	-0.53934	0.013	0.449	4.22885e-69
RNASEH2A	1.33054e-73	-0.46538	0.039	0.551	4.46238e-69
CDC45	1.50357e-73	-0.474447	0.003	0.404	5.04269e-69
TNF	4.41043e-73	-1.02757	0.03	0.511	1.47917e-68
PHF19	5.05163e-73	-0.601031	0.1	0.72	1.69422e-68
CENPH	5.7014e-73	-0.51992	0.043	0.556	1.91214e-68
MCM2	6.84087e-73	-0.501035	0.016	0.458	2.29429e-68
LIG1	7.28492e-73	-0.507621	0.044	0.569	2.44321e-68
HNRNPAB	1.824e-72	-0.721881	0.134	0.782	6.11732e-68
IL26	3.01303e-72	-0.586069	0.001	0.391	1.01051e-67
RPL10	1.86998e-71	0.670047	1	1	6.27155e-67
NCAPH	2.09003e-71	-0.502283	0.021	0.471	7.00954e-67
H2AFV	2.6539e-71	-0.966266	0.294	0.916	8.90066e-67
MIR155HG	2.85865e-71	-1.35975	0.035	0.507	9.58735e-67
TRIP13	4.89464e-71	-0.37362	0.005	0.404	1.64157e-66
RAN	6.34351e-71	-0.900361	0.735	0.987	2.12749e-66
MALAT1	8.34208e-71	1.14293	1	0.996	2.79777e-66
SLC43A3	9.36682e-71	-0.592981	0.035	0.516	3.14144e-66
RGS13	2.16202e-70	-0.45155	0.001	0.382	7.251e-66
NCAPG2	3.72695e-70	-0.461059	0.021	0.467	1.24995e-65
BRCA1	6.17687e-70	-0.432964	0.012	0.427	2.0716e-65
KIFC1	1.08371e-69	-0.564701	0.008	0.409	3.63454e-65
CDCA5	1.52456e-69	-0.442815	0.001	0.378	5.11307e-65
CDC20	2.48331e-69	-0.738383	0.003	0.382	8.32852e-65
LAPTM5	2.68378e-69	1.31191	0.913	0.396	9.00085e-65
GTSE1	4.00188e-69	-0.504714	0	0.369	1.34215e-64
TUBB2A	4.83937e-69	-0.688298	0.025	0.471	1.62303e-64
CHEK1	4.93453e-69	-0.456358	0.025	0.476	1.65494e-64
MCM3	8.42996e-69	-0.850587	0.16	0.773	2.82724e-64
FAM111B	8.59484e-69	-0.521749	0.001	0.373	2.88254e-64
KPNA2	9.6719e-69	-0.731395	0.108	0.698	3.24376e-64
NUF2	1.27699e-68	-0.489503	0.009	0.409	4.28278e-64
ACTB	1.46367e-68	-0.758159	1	1	4.90886e-64
FANCI	1.55046e-68	-0.467352	0.021	0.458	5.19994e-64
GGH	2.59848e-68	-0.460249	0.022	0.458	8.71478e-64
CDC6	3.30843e-68	-0.437177	0.003	0.378	1.10958e-63
MND1	5.26022e-68	-0.455454	0.008	0.4	1.76417e-63
TUBB4B	8.33138e-68	-1.08796	0.3	0.907	2.79418e-63
HELLS	6.24521e-67	-0.566051	0.068	0.6	2.09452e-62
CDK1	7.82033e-67	-0.780455	0.03	0.471	2.62278e-62
SMC2	1.87462e-66	-0.591422	0.066	0.596	6.2871e-62
UBE2T	3.92774e-66	-0.523868	0.052	0.551	1.31728e-61
CCNB1	8.46225e-66	-0.697244	0.016	0.418	2.83807e-61
LGALS3	8.99444e-66	-1.36499	0.221	0.778	3.01656e-61
CHCHD2	1.92459e-65	-0.697508	0.879	0.996	6.4547e-61
RFC4	1.93347e-65	-0.484808	0.064	0.587	6.48446e-61
HMGB3	2.0873e-65	-0.564205	0.066	0.587	7.00038e-61
TUBG1	3.33568e-65	-0.445352	0.036	0.498	1.11872e-60
MCM6	5.06688e-65	-0.616719	0.071	0.596	1.69933e-60
LMNB1	6.73293e-65	-0.802584	0.192	0.813	2.25809e-60
NCAPH2	6.73603e-65	-0.450437	0.053	0.556	2.25913e-60
BCL2L12	1.70335e-64	-0.38688	0.043	0.52	5.71269e-60
TMEM106C	1.94718e-64	-0.687716	0.119	0.711	6.53045e-60
CEP55	5.02772e-64	-0.407799	0.009	0.387	1.6862e-59
HDAC9	5.22249e-64	-0.412161	0.013	0.404	1.75152e-59
DLGAP5	1.44235e-63	-0.639756	0.006	0.369	4.83736e-59
HMMR	1.89132e-63	-0.482285	0.001	0.347	6.34311e-59
ANLN	1.98324e-63	-0.415719	0.001	0.347	6.65138e-59
CDCA2	2.19345e-63	-0.423864	0.005	0.364	7.35639e-59
LAIR2	3.14593e-63	-1.3838	0.173	0.707	1.05508e-58
TROAP	3.2574e-63	-0.444093	0.012	0.391	1.09247e-58
MT2A	4.95039e-63	-1.34273	0.596	0.991	1.66026e-58
KIF23	1.36877e-62	-0.438001	0.001	0.342	4.59058e-58
BRCA2	3.6172e-62	-0.444707	0.01	0.382	1.21313e-57
SPC25	3.86415e-62	-0.361333	0	0.333	1.29596e-57
TUBA1C	4.10703e-62	-0.957285	0.229	0.831	1.37741e-57
MCM5	4.17476e-62	-0.692172	0.104	0.653	1.40013e-57
HNRNPA2B1	4.63605e-62	-0.702181	0.909	1	1.55484e-57
TRAV8-3	6.00139e-62	-0.597748	0.031	0.458	2.01275e-57
HMGN2	6.866e-62	-1.29812	0.716	0.978	2.30272e-57
KIF2C	1.71237e-61	-0.431266	0.003	0.342	5.74294e-57
CDCA3	2.53431e-61	-0.416297	0.003	0.342	8.49957e-57
RPL30	3.49757e-61	0.592864	0.992	1	1.17302e-56
CDCA4	4.81062e-61	-0.455889	0.055	0.533	1.61339e-56
CENPE	6.03364e-61	-0.528482	0.023	0.427	2.02356e-56
KIF15	6.0905e-61	-0.374927	0.001	0.333	2.04263e-56
IL13	9.71548e-61	-1.32225	0.021	0.409	3.25838e-56
VIM	1.52361e-60	-1.09146	0.977	1	5.10987e-56
DTYMK	1.67964e-60	-0.446251	0.074	0.591	5.63319e-56
RPL13	2.08443e-60	0.564228	0.997	1	6.99075e-56
NCAPG	8.91141e-60	-0.438259	0.018	0.4	2.98871e-55
IL7R	1.20133e-59	1.4168	0.916	0.751	4.02903e-55
PLK1	1.50741e-59	-0.583122	0	0.32	5.05554e-55
CDKN2A	2.16209e-59	-0.465742	0.061	0.547	7.25122e-55
HLA-DQA1	6.50843e-59	-1.28555	0.287	0.813	2.1828e-54
ACOT7	1.553e-58	-0.523304	0.099	0.636	5.20844e-54
CRIP1	3.71295e-58	-1.07146	0.934	1	1.24525e-53
SGO2	3.77647e-58	-0.412498	0.009	0.356	1.26655e-53
PGM2L1	3.79189e-58	-1.08597	0.136	0.653	1.27172e-53
GMNN	4.37492e-58	-0.434182	0.051	0.507	1.46726e-53
CDKN1A	6.42779e-58	-0.778911	0.066	0.538	2.15575e-53
FAU	7.53758e-58	0.516189	0.997	0.996	2.52795e-53
TTC29	7.89328e-58	-0.355891	0	0.311	2.64725e-53
ICA1	1.52657e-57	-0.490802	0.04	0.471	5.1198e-53
DIAPH3	1.54176e-57	-0.346706	0.004	0.329	5.17074e-53
APOBEC3B	3.34752e-57	-0.391674	0.003	0.32	1.12269e-52
RFC2	6.87718e-57	-0.534352	0.103	0.631	2.30647e-52
IL21-AS1	1.16585e-56	-0.512805	0.01	0.351	3.91004e-52
RPL11	1.98033e-56	0.519769	0.996	0.996	6.64165e-52
SARAF	2.98921e-56	0.818425	0.969	0.938	1.00252e-51
RPS15A	3.71799e-56	0.479091	0.997	1	1.24694e-51
SHCBP1	4.06021e-56	-0.316063	0.003	0.316	1.36171e-51
CD83	1.11794e-55	-0.744845	0.035	0.436	3.74936e-51
CENPK	2.52723e-55	-0.518644	0.078	0.56	8.47582e-51
NBAS	3.186e-55	-1.45071	0.171	0.649	1.06852e-50
COX8A	4.7447e-55	-0.699105	0.729	0.991	1.59128e-50
LDHA	6.05482e-55	-0.764678	0.79	0.996	2.03067e-50
SGO1	9.59155e-55	-0.356022	0.005	0.32	3.21682e-50
RPS12	1.50871e-54	0.603756	0.997	1	5.05991e-50
SNRPD1	1.7047e-54	-0.784406	0.358	0.911	5.71722e-50
AURKB	2.48578e-54	-0.421981	0.016	0.36	8.33682e-50
LMNA	3.00079e-54	-1.71454	0.455	0.884	1.00641e-49
CENPN	4.51905e-54	-0.398595	0.035	0.431	1.5156e-49
C1orf112	1.15647e-53	-0.338426	0.014	0.356	3.87858e-49
DEPDC1B	1.28737e-53	-0.351786	0.003	0.302	4.31757e-49
DMD	2.09431e-53	-0.406606	0.004	0.307	7.02388e-49
NUCKS1	3.80337e-53	-0.771794	0.299	0.884	1.27557e-48
RPS14	1.48203e-52	0.504164	0.996	0.996	4.97043e-48
FXYD5	1.61558e-52	0.747387	0.968	0.987	5.41834e-48
RPL18	1.80629e-52	0.468302	0.994	0.991	6.05794e-48
DEK	2.04999e-52	-0.812716	0.46	0.942	6.87525e-48
PRSS21	5.82953e-52	-0.420096	0.018	0.36	1.95511e-47
NASP	6.5915e-52	-0.712837	0.257	0.849	2.21066e-47
PPIH	8.14325e-52	-0.504942	0.164	0.747	2.73108e-47
KIF22	1.03732e-51	-0.614367	0.148	0.693	3.47896e-47
RPL22L1	1.32634e-51	-1.02629	0.338	0.88	4.44827e-47
DDB2	1.9417e-51	-0.460972	0.125	0.667	6.51209e-47
ATAD5	2.13067e-51	-0.350661	0.013	0.338	7.14583e-47
RANBP1	2.15722e-51	-0.701879	0.303	0.876	7.23489e-47
SLC29A1	2.56083e-51	-0.308495	0.016	0.347	8.58852e-47
ATAD2	3.71941e-51	-0.574937	0.088	0.556	1.24741e-46
MCM10	5.09083e-51	-0.311698	0	0.276	1.70736e-46
TIAM2	5.43652e-51	-0.317572	0.006	0.307	1.8233e-46
LSM3	7.06247e-51	-0.577933	0.251	0.862	2.36861e-46
BUB1	9.78495e-51	-0.349364	0.014	0.338	3.28168e-46
SPC24	1.50445e-50	-0.284997	0.001	0.28	5.04561e-46
RAD51C	1.7862e-50	-0.460724	0.123	0.658	5.99057e-46
EEF2	1.79337e-50	0.720927	0.965	0.964	6.0146e-46
PRDX1	3.36568e-50	-1.00245	0.813	0.978	1.12878e-45
GSTA4	4.07341e-50	-0.41886	0.013	0.329	1.36614e-45
B2M	4.78896e-50	0.375991	1	1	1.60612e-45
HIST1H2AJ	5.34185e-50	-0.807052	0.023	0.36	1.79155e-45
DTL	7.77252e-50	-0.346574	0.004	0.289	2.60675e-45
YEATS4	8.64274e-50	-0.38939	0.071	0.524	2.8986e-45
CMSS1	1.83537e-49	-0.405487	0.031	0.391	6.15545e-45
ENO1	4.90869e-49	-0.733831	0.721	1	1.64628e-44
CIP2A	6.77808e-49	-0.30475	0.014	0.329	2.27323e-44
TTLL7	6.99534e-49	-0.293651	0.001	0.271	2.3461e-44
NCAPD3	1.01161e-48	-0.376253	0.053	0.462	3.39275e-44
C3orf14	1.39137e-48	-0.36843	0.049	0.449	4.66639e-44
CACNA1A	1.45623e-48	-0.322004	0.003	0.276	4.8839e-44
CCNE2	2.1735e-48	-0.337184	0.006	0.293	7.28948e-44
KIF11	4.36231e-48	-0.390185	0.017	0.333	1.46303e-43
S100A6	4.69399e-48	-0.884697	0.962	1	1.57427e-43
FAM13A	8.72396e-48	-0.508389	0.027	0.369	2.92584e-43
MAP3K20-AS1	1.18076e-47	-0.422728	0	0.258	3.96003e-43
HIST1H3B	2.29484e-47	-0.424073	0.001	0.262	7.69644e-43
CD74	2.51473e-47	-1.02304	0.922	1	8.4339e-43
CDK2	3.31514e-47	-0.28468	0.022	0.351	1.11183e-42
HPGDS	3.86125e-47	-0.566108	0.073	0.493	1.29499e-42
ANP32E	5.4378e-47	-0.758528	0.348	0.889	1.82373e-42
TIPIN	9.54577e-47	-0.31744	0.036	0.4	3.20146e-42
MIS18A	1.08887e-46	-0.266217	0.017	0.329	3.65186e-42
NEIL3	1.44596e-46	-0.323798	0.008	0.289	4.84945e-42
MXD3	2.13778e-46	-0.340479	0.008	0.289	7.16969e-42
HSP90AA1	2.26653e-46	-0.827357	0.853	1	7.60148e-42
CKS2	4.21413e-46	-0.601192	0.153	0.662	1.41333e-41
CYCS	4.40651e-46	-0.625797	0.323	0.867	1.47786e-41
AP002884.1	4.45604e-46	-0.301839	0.009	0.293	1.49447e-41
KIF4A	1.60147e-45	-0.334717	0.001	0.253	5.37101e-41
SNX10	2.34875e-45	-0.373199	0.064	0.471	7.87724e-41
PRC1	2.55094e-45	-0.331499	0.019	0.329	8.55534e-41
EBP	2.70774e-45	-0.497107	0.191	0.764	9.0812e-41
DSN1	3.00984e-45	-0.276307	0.031	0.373	1.00944e-40
KIF14	3.62643e-45	-0.302264	0.003	0.258	1.21623e-40
DNMT1	3.71169e-45	-0.616324	0.24	0.796	1.24483e-40
USP1	4.19263e-45	-0.552337	0.217	0.769	1.40612e-40
HIST1H1B	5.9235e-45	-1.11178	0.03	0.351	1.98662e-40
MELK	1.09401e-44	-0.278257	0.014	0.307	3.66908e-40
NRM	1.16161e-44	-0.340833	0.068	0.48	3.89582e-40
RRM1	1.37687e-44	-0.560875	0.144	0.636	4.61776e-40
POLD2	1.52583e-44	-0.405034	0.097	0.556	5.11734e-40
HRH2	1.66533e-44	-0.459848	0.052	0.427	5.58519e-40
RGS16	1.78345e-44	-0.776978	0.045	0.4	5.98132e-40
PRR11	3.87866e-44	-0.324205	0.014	0.302	1.30083e-39
GNG5	4.11315e-44	-0.63002	0.709	0.973	1.37947e-39
MAGOHB	1.44426e-43	-0.277078	0.055	0.44	4.84374e-39
DDX39A	1.45012e-43	-0.657854	0.322	0.844	4.8634e-39
SNHG15	2.11231e-43	-0.525545	0.129	0.6	7.08425e-39
RPL26	2.92817e-43	0.456191	0.992	0.996	9.8205e-39
LRR1	3.08787e-43	-0.306753	0.044	0.404	1.03561e-38
SNRPG	3.96319e-43	-0.66561	0.604	0.969	1.32917e-38
HJURP	5.03808e-43	-0.28376	0.001	0.24	1.68967e-38
RPLP1	5.60684e-43	0.404812	1	1	1.88042e-38
BATF	6.62634e-43	-1.07538	0.345	0.818	2.22234e-38
MTFR2	9.29428e-43	-0.269983	0.006	0.262	3.11711e-38
ESCO2	1.18014e-42	-0.254029	0	0.231	3.95797e-38
MRTO4	1.19728e-42	-0.370294	0.055	0.427	4.01542e-38
NME1	2.02515e-42	-0.413016	0.125	0.6	6.79196e-38
WDR76	3.24754e-42	-0.327537	0.047	0.404	1.08916e-37
DPM2	3.83298e-42	-0.356947	0.117	0.596	1.2855e-37
S100A10	8.10727e-42	-0.637994	0.936	1	2.71902e-37
SMC4	8.80176e-42	-0.749054	0.231	0.724	2.95193e-37
TIGIT	1.15078e-41	-0.653046	0.157	0.622	3.85947e-37
RPS28	1.25625e-41	0.447654	0.997	1	4.21321e-37
RPL18A	1.27439e-41	0.433502	0.996	1	4.27403e-37
IFI27L1	1.69536e-41	-0.254408	0.038	0.373	5.6859e-37
SNRPB	1.74017e-41	-0.578476	0.512	0.951	5.8362e-37
NACA	2.07626e-41	0.48742	0.982	0.991	6.96335e-37
TRAV8-2	2.19317e-41	-0.369068	0.061	0.44	7.35545e-37
PRDX4	4.5828e-41	-0.466947	0.209	0.751	1.53698e-36
RPL13A	5.19483e-41	0.565972	0.974	0.982	1.74224e-36
CBX3	6.91168e-41	-0.639697	0.53	0.938	2.31804e-36
LTA	1.11871e-40	-0.541801	0.058	0.422	3.75194e-36
C19orf48	1.26357e-40	-0.328501	0.06	0.431	4.23775e-36
NR2C2AP	1.27084e-40	-0.256729	0.035	0.36	4.26214e-36
AHI1	1.39959e-40	-0.432854	0.101	0.533	4.69395e-36
CDCA7	1.81616e-40	-0.681444	0.279	0.8	6.09102e-36
ADGRE1	2.04461e-40	-0.258125	0.009	0.262	6.85722e-36
POP7	2.32555e-40	-0.326694	0.109	0.564	7.79944e-36
ZFP36L2	2.41733e-40	0.915392	0.925	0.831	8.10724e-36
VOPP1	2.78925e-40	-0.370545	0.105	0.551	9.35458e-36
CHAF1B	2.82767e-40	-0.255053	0.019	0.302	9.48345e-36
GAPDH	3.5312e-40	-0.551104	0.983	1	1.1843e-35
EEF1A2	3.55171e-40	-0.285013	0	0.218	1.19117e-35
EZH2	4.46946e-40	-0.46153	0.144	0.613	1.49897e-35
COX20	4.79354e-40	-0.497137	0.192	0.702	1.60766e-35
HIST1H3G	7.68335e-40	-0.350259	0.001	0.222	2.57684e-35
LINC00944	8.3001e-40	-0.311225	0.045	0.387	2.78369e-35
HIST1H2AH	8.3628e-40	-0.313984	0.004	0.236	2.80472e-35
COX17	8.42228e-40	-0.60823	0.34	0.871	2.82466e-35
KCNN4	1.24197e-39	-0.433753	0.073	0.453	4.16532e-35
DPYSL2	1.70947e-39	-0.328265	0.055	0.409	5.73324e-35
SRSF2	1.7323e-39	-0.629527	0.451	0.911	5.80978e-35
IQCG	2.06495e-39	-0.39909	0.035	0.347	6.92542e-35
ACAT2	2.87827e-39	-0.386692	0.143	0.622	9.65315e-35
SLC25A5	3.0861e-39	-0.634811	0.749	0.973	1.03502e-34
BTG3	6.35251e-39	-0.30343	0.123	0.591	2.1305e-34
HLA-DRB1	6.53402e-39	-0.869404	0.697	0.969	2.19138e-34
RACGAP1	7.19425e-39	-0.415153	0.043	0.364	2.41281e-34
ACYP1	1.35859e-38	-0.3029	0.095	0.516	4.55644e-34
BASP1	1.36534e-38	-0.26547	0.003	0.222	4.57907e-34
EEF1D	1.39148e-38	0.507586	0.968	0.991	4.66675e-34
EBNA1BP2	1.6071e-38	-0.338036	0.117	0.564	5.38989e-34
CD9	1.64452e-38	-0.356137	0.04	0.36	5.51538e-34
ZG16B	2.11092e-38	-0.296462	0.025	0.311	7.0796e-34
DENND3	3.40931e-38	-0.275101	0.016	0.276	1.14341e-33
SHMT1	3.77399e-38	-0.251243	0.057	0.413	1.26572e-33
SNRPE	4.09078e-38	-0.549201	0.3	0.844	1.37196e-33
PAICS	4.1017e-38	-0.441511	0.114	0.538	1.37563e-33
GIMAP4	4.49876e-38	1.02941	0.777	0.338	1.5088e-33
NSD2	5.25663e-38	-0.284545	0.047	0.382	1.76297e-33
GLA	5.40844e-38	-0.308841	0.048	0.382	1.81388e-33
CARHSP1	6.51789e-38	-0.5573	0.323	0.853	2.18597e-33
IFNG	7.6076e-38	-0.777155	0.014	0.267	2.55144e-33
RBBP7	8.33985e-38	-0.457602	0.225	0.756	2.79702e-33
LGALS9	1.12898e-37	-0.582204	0.169	0.613	3.78637e-33
SMS	1.2063e-37	-0.482242	0.271	0.822	4.04567e-33
VRK1	1.25876e-37	-0.333154	0.11	0.542	4.22164e-33
GSTK1	1.29341e-37	0.706713	0.905	0.942	4.33783e-33
SLC7A5	1.41929e-37	-0.343088	0.036	0.342	4.76003e-33
WDR41	1.57949e-37	-0.302036	0.062	0.422	5.29729e-33
SKA2	1.72732e-37	-0.427649	0.243	0.796	5.79308e-33
RPL28	1.93892e-37	0.315481	1	1	6.50276e-33
HLA-E	1.94801e-37	0.579761	0.983	0.982	6.53323e-33
YBX1	2.11649e-37	-0.578015	0.709	0.969	7.09829e-33
FARSB	2.42331e-37	-0.330767	0.091	0.493	8.1273e-33
ARHGAP11A	3.19967e-37	-0.296429	0.034	0.333	1.07311e-32
JPT1	3.73853e-37	-0.660047	0.606	0.964	1.25383e-32
TRIM28	3.86005e-37	-0.357545	0.053	0.391	1.29458e-32
SLBP	4.21906e-37	-0.327123	0.087	0.484	1.41499e-32
PRIM2	4.47725e-37	-0.278321	0.045	0.369	1.50158e-32
SNRPA1	4.57321e-37	-0.427171	0.213	0.751	1.53376e-32
SFXN1	5.10358e-37	-0.590796	0.374	0.871	1.71164e-32
CDK4	5.65112e-37	-0.380267	0.144	0.604	1.89527e-32
GTSF1	6.50053e-37	-0.254046	0.029	0.316	2.18015e-32
SCG2	6.81281e-37	-0.38513	0	0.2	2.28488e-32
CCNF	7.58601e-37	-0.264376	0.006	0.231	2.5442e-32
MRPL41	1.01777e-36	-0.555695	0.422	0.916	3.41339e-32
SERTAD2	1.94467e-36	-0.286266	0.03	0.316	6.52203e-32
HLA-DRA	2.01181e-36	-1.20857	0.451	0.889	6.74722e-32
PIM3	2.16379e-36	-0.337433	0.044	0.36	7.25692e-32
ECT2	2.2191e-36	-0.272843	0.032	0.324	7.44241e-32
MTHFD1	2.24702e-36	-0.367826	0.108	0.52	7.53607e-32
POMP	2.80678e-36	-0.605211	0.558	0.947	9.41336e-32
TAGLN2	3.50328e-36	-0.674186	0.882	0.996	1.17493e-31
CCL5	3.51544e-36	-0.610878	0.092	0.484	1.17901e-31
HLA-DRB5	4.37499e-36	-0.817018	0.587	0.947	1.46728e-31
RACK1	4.60809e-36	0.420057	0.991	0.996	1.54546e-31
FBXO5	6.03569e-36	-0.339463	0.025	0.293	2.02425e-31
MT1E	6.83483e-36	-0.637123	0.271	0.764	2.29227e-31
NOP16	7.59598e-36	-0.335074	0.071	0.431	2.54754e-31
SIVA1	8.76602e-36	-0.526546	0.338	0.849	2.93995e-31
SSRP1	1.11907e-35	-0.465811	0.199	0.693	3.75315e-31
ATP1B3	1.1527e-35	-0.447601	0.261	0.804	3.86594e-31
RPS4X	1.25682e-35	0.365726	0.996	0.991	4.21512e-31
TNFSF14	1.30164e-35	-0.620986	0.099	0.471	4.36543e-31
MIR181A1HG	1.33685e-35	-0.405745	0.103	0.502	4.48354e-31
ID3	1.34469e-35	-0.300371	0.021	0.28	4.50981e-31
RPS3A	1.44159e-35	0.409689	0.999	0.996	4.8348e-31
CRACR2B	1.67855e-35	-0.26201	0.01	0.24	5.62953e-31
FDPS	1.82774e-35	-0.464654	0.268	0.809	6.12987e-31
LGALS1	2.32308e-35	-0.867698	0.77	0.982	7.79115e-31
IER5	2.54183e-35	-0.361266	0.012	0.244	8.52479e-31
H2AFY	2.81994e-35	-0.517222	0.342	0.862	9.45753e-31
IL21	3.04866e-35	-0.422466	0.014	0.253	1.02246e-30
POLR2H	3.13772e-35	-0.283117	0.136	0.591	1.05233e-30
IMPDH2	3.37405e-35	-0.41659	0.19	0.68	1.13159e-30
MZT1	5.56467e-35	-0.349978	0.168	0.658	1.86628e-30
ELOC	7.23932e-35	-0.565272	0.41	0.893	2.42792e-30
CD52	1.27031e-34	0.621695	0.979	0.987	4.26038e-30
GUSB	1.6533e-34	-0.353496	0.174	0.662	5.54483e-30
DUSP10	1.8261e-34	-0.387063	0.047	0.351	6.12438e-30
ICAM1	1.87633e-34	-0.520475	0.065	0.391	6.29284e-30
ATP5MF	2.73183e-34	-0.538894	0.688	0.969	9.16202e-30
ITGB1	2.81882e-34	0.967538	0.821	0.618	9.45377e-30
NFKBID	2.88122e-34	-0.306237	0.047	0.356	9.66305e-30
PFDN5	3.08649e-34	0.582281	0.943	0.942	1.03515e-29
C21orf58	3.39091e-34	-0.256377	0.004	0.204	1.13725e-29
DBF4	5.84992e-34	-0.286253	0.153	0.622	1.96195e-29
EXOSC8	7.46068e-34	-0.311492	0.135	0.578	2.50216e-29
CACYBP	8.59439e-34	-0.561798	0.37	0.849	2.88239e-29
GPSM3	9.18729e-34	0.725087	0.836	0.827	3.08123e-29
PSMB2	1.27253e-33	-0.53996	0.473	0.88	4.26781e-29
TNFRSF14-AS1	1.49141e-33	-0.279353	0.044	0.342	5.00191e-29
PGD	1.58577e-33	-0.417479	0.178	0.644	5.31836e-29
RBBP8	2.37296e-33	-0.326927	0.081	0.436	7.95844e-29
CDKN2D	2.42223e-33	-0.372986	0.074	0.418	8.12369e-29
NOP53	2.43907e-33	0.795979	0.825	0.769	8.18016e-29
ROMO1	3.27896e-33	-0.558575	0.458	0.929	1.0997e-28
RPL19	3.41169e-33	0.348179	0.997	1	1.14421e-28
HIST1H2AM	4.10542e-33	-0.341953	0.026	0.28	1.37688e-28
RPL34	4.71308e-33	0.443008	1	0.996	1.58067e-28
MT-CO2	4.95905e-33	-0.565702	0.999	1	1.66317e-28
GNLY	5.31266e-33	-0.89742	0.321	0.751	1.78176e-28
CENPX	6.63022e-33	-0.391101	0.208	0.698	2.22364e-28
LSM5	7.44186e-33	-0.484965	0.297	0.827	2.49585e-28
DUSP2	7.44311e-33	-0.970612	0.164	0.542	2.49627e-28
DCXR	7.58859e-33	-0.481512	0.284	0.787	2.54506e-28
ZC3H12A	7.76782e-33	-0.547853	0.09	0.44	2.60517e-28
TPI1	8.38454e-33	-0.570699	0.788	0.978	2.81201e-28
RPS3	8.86221e-33	0.358483	0.996	0.996	2.97221e-28
GK	9.93474e-33	-0.37541	0.092	0.453	3.33191e-28
FTL	9.99205e-33	0.534418	0.966	0.916	3.35113e-28
CYSTM1	1.14376e-32	-0.271293	0.06	0.382	3.83595e-28
UCHL5	1.23715e-32	-0.296809	0.17	0.653	4.14915e-28
RPS24	1.2952e-32	0.332127	0.995	1	4.34386e-28
CBX5	1.3034e-32	-0.343122	0.156	0.604	4.37133e-28
BANF1	1.57417e-32	-0.500463	0.374	0.858	5.27945e-28
HSPA1B	2.42442e-32	-0.80511	0.191	0.609	8.13101e-28
HMGB1	2.60785e-32	-0.620516	0.917	0.987	8.74621e-28
HSPA6	4.5881e-32	-0.701378	0.009	0.213	1.53876e-27
RPL14	5.11477e-32	0.348037	0.996	1	1.71539e-27
PSMA2	5.22856e-32	-0.41547	0.238	0.724	1.75355e-27
EVL	6.35712e-32	0.732473	0.865	0.8	2.13205e-27
POLD3	1.17833e-31	-0.273181	0.064	0.382	3.9519e-27
LSM4	1.19197e-31	-0.484703	0.362	0.876	3.99762e-27
RPS26	1.3215e-31	0.35375	0.995	0.996	4.43204e-27
MYO1E	1.50753e-31	-0.259638	0.039	0.316	5.05595e-27
CRIP2	2.0374e-31	-0.627742	0.14	0.52	6.83302e-27
H3F3B	2.04586e-31	-0.546516	0.962	0.996	6.86141e-27
MT1F	2.60558e-31	-0.429609	0.153	0.573	8.73861e-27
NDUFA4	2.69234e-31	-0.53198	0.719	0.96	9.02957e-27
ISG20	3.80247e-31	0.905033	0.76	0.627	1.27527e-26
PAFAH1B3	3.8997e-31	-0.361258	0.201	0.667	1.30788e-26
TMSB4X	4.63163e-31	-0.48219	0.997	1	1.55336e-26
STX11	4.97138e-31	-0.324926	0.073	0.4	1.6673e-26
PSMB3	5.55441e-31	-0.48205	0.634	0.96	1.86284e-26
CBR3	6.42458e-31	-0.29385	0.087	0.44	2.15468e-26
PMVK	7.57918e-31	-0.380842	0.219	0.698	2.5419e-26
TCTEX1D2	1.4448e-30	-0.27037	0.086	0.436	4.84559e-26
UBE2S	1.54711e-30	-0.267759	0.014	0.227	5.18871e-26
HLA-DPA1	1.84213e-30	-0.883672	0.532	0.92	6.17812e-26
C1orf35	2.25879e-30	-0.271604	0.125	0.524	7.57553e-26
MTHFD2	2.60905e-30	-0.554977	0.348	0.836	8.75023e-26
BCAS3	3.54205e-30	-0.289156	0.077	0.404	1.18793e-25
MT1X	4.20396e-30	-0.418897	0.235	0.707	1.40992e-25
TMPO	5.74327e-30	-0.56663	0.286	0.76	1.92618e-25
AC020916.1	7.55515e-30	-0.268315	0.057	0.356	2.53385e-25
PKM	7.58944e-30	-0.503271	0.753	0.973	2.54535e-25
NDUFB1	8.49852e-30	-0.4921	0.331	0.827	2.85023e-25
COX6C	9.6199e-30	-0.445304	0.781	0.987	3.22632e-25
BOLA3	1.02282e-29	-0.302972	0.182	0.644	3.43035e-25
TTF2	1.13017e-29	-0.258803	0.056	0.351	3.79036e-25
TOPBP1	1.13724e-29	-0.256946	0.106	0.48	3.81406e-25
HMGCS1	1.35624e-29	-0.295124	0.082	0.418	4.54857e-25
TMEM14A	1.38468e-29	-0.367716	0.209	0.676	4.64395e-25
PDCD5	1.77836e-29	-0.544205	0.481	0.907	5.96425e-25
HSPB11	1.85524e-29	-0.405192	0.269	0.76	6.22209e-25
CDK6	2.4753e-29	-0.416844	0.129	0.511	8.30165e-25
SNRNP40	3.91601e-29	-0.313896	0.221	0.716	1.31335e-24
TPM3	4.07513e-29	-0.421355	0.853	0.991	1.36672e-24
RPL5	4.13979e-29	0.411504	0.995	0.987	1.3884e-24
PGAM1	4.42402e-29	-0.508941	0.63	0.947	1.48373e-24
MRPL51	4.98471e-29	-0.451639	0.413	0.889	1.67177e-24
UQCRQ	6.80788e-29	-0.451327	0.495	0.942	2.28323e-24
IDH2	8.36634e-29	-0.519851	0.364	0.84	2.8059e-24
PSMD14	8.74921e-29	-0.265176	0.164	0.6	2.93431e-24
PSMC3	9.32182e-29	-0.428542	0.303	0.782	3.12635e-24
TOX	9.54927e-29	-0.394244	0.161	0.569	3.20263e-24
CD7	1.05975e-28	1.14371	0.627	0.231	3.55419e-24
BIN2	1.06443e-28	0.840546	0.652	0.289	3.5699e-24
RBM8A	1.1872e-28	-0.496853	0.478	0.907	3.98163e-24
ILF2	1.21406e-28	-0.462852	0.426	0.876	4.0717e-24
SAC3D1	1.29167e-28	-0.281481	0.056	0.342	4.33201e-24
MRPS23	1.38179e-28	-0.26416	0.16	0.591	4.63424e-24
GNL3	1.39733e-28	-0.295612	0.108	0.467	4.68637e-24
RPL6	1.73679e-28	0.373915	0.999	0.991	5.82484e-24
SNRNP25	1.96411e-28	-0.274833	0.099	0.444	6.58724e-24
CD37	2.01762e-28	0.535935	0.897	0.947	6.7667e-24
EFHD2	3.06595e-28	-0.260326	0.069	0.373	1.02826e-23
RPS8	3.80685e-28	0.342336	0.996	1	1.27674e-23
HSPH1	4.05965e-28	-0.438113	0.216	0.653	1.36153e-23
SMC1A	4.12979e-28	-0.407188	0.238	0.684	1.38505e-23
EIF1AX	4.78996e-28	-0.449623	0.344	0.858	1.60646e-23
KIF20B	5.89824e-28	-0.268135	0.129	0.516	1.97815e-23
TACC3	6.06958e-28	-0.362004	0.145	0.542	2.03562e-23
RALA	7.20716e-28	-0.382791	0.231	0.707	2.41714e-23
INSIG1	8.97822e-28	-0.538218	0.299	0.738	3.01111e-23
DBI	9.21514e-28	-0.517127	0.631	0.956	3.09057e-23
SAE1	9.28668e-28	-0.33871	0.245	0.724	3.11457e-23
PPP1R15A	1.01687e-27	-0.914696	0.313	0.698	3.41037e-23
COPS3	1.15211e-27	-0.325585	0.262	0.764	3.86394e-23
MAD2L2	1.63456e-27	-0.401391	0.187	0.604	5.48199e-23
CALM3	1.77213e-27	-0.508604	0.606	0.933	5.94338e-23
FH	1.78359e-27	-0.254706	0.125	0.507	5.9818e-23
BAZ1B	1.83119e-27	-0.316833	0.161	0.573	6.14145e-23
EIF5B	1.91416e-27	-0.396839	0.248	0.716	6.4197e-23
POLR2L	2.10648e-27	-0.537665	0.6	0.924	7.06473e-23
GIMAP7	3.13331e-27	0.782563	0.825	0.693	1.05085e-22
RPL29	3.48969e-27	0.325074	0.996	0.996	1.17037e-22
TNFSF11	5.27875e-27	-0.325475	0.094	0.418	1.77039e-22
TXNDC17	5.32223e-27	-0.394322	0.316	0.818	1.78497e-22
RPL12	5.64798e-27	0.352157	0.999	0.991	1.89422e-22
SNRPA	6.78117e-27	-0.380299	0.321	0.818	2.27427e-22
POLR3K	8.00687e-27	-0.254999	0.121	0.489	2.68534e-22
RPS27A	8.74163e-27	0.327926	0.997	1	2.93177e-22
NDUFB2	9.23505e-27	-0.473597	0.675	0.978	3.09725e-22
ERH	1.09944e-26	-0.449441	0.573	0.947	3.68731e-22
DHX15	1.21878e-26	-0.258867	0.19	0.636	4.08755e-22
RPS23	1.89547e-26	0.333117	0.997	1	6.35701e-22
SYNCRIP	2.91928e-26	-0.390293	0.306	0.804	9.79068e-22
RPL17	3.75756e-26	0.415094	0.97	0.969	1.26021e-21
CORO1B	4.09992e-26	-0.680645	0.427	0.831	1.37503e-21
HNRNPD	4.52048e-26	-0.326593	0.21	0.644	1.51608e-21
MTCH2	4.57489e-26	-0.297775	0.238	0.724	1.53433e-21
NDC80	5.05151e-26	-0.317385	0.056	0.32	1.69418e-21
SPOCK2	5.31427e-26	0.878114	0.616	0.24	1.7823e-21
IL4	5.81855e-26	-0.340036	0.005	0.164	1.95143e-21
GNAI2	9.99685e-26	-0.334086	0.264	0.742	3.35274e-21
NHP2	1.00165e-25	-0.452309	0.332	0.773	3.35934e-21
PSMD1	1.02859e-25	-0.308456	0.258	0.724	3.44969e-21
EIF2S1	1.20766e-25	-0.262422	0.184	0.609	4.05024e-21
AP1S1	1.35428e-25	-0.36228	0.221	0.644	4.542e-21
CCT5	1.40682e-25	-0.394185	0.342	0.84	4.71819e-21
SLC1A5	1.52397e-25	-0.254249	0.151	0.538	5.11108e-21
POLE3	1.56584e-25	-0.276973	0.179	0.6	5.25152e-21
NDUFA6	1.66075e-25	-0.441508	0.513	0.916	5.56983e-21
UBE2A	1.84852e-25	-0.340593	0.301	0.787	6.19957e-21
RPS13	1.92661e-25	0.328285	0.995	1	6.46145e-21
LRRC59	1.94155e-25	-0.252661	0.191	0.631	6.51157e-21
RPS27	2.17955e-25	0.516703	0.994	0.996	7.30978e-21
DCTPP1	2.49012e-25	-0.378173	0.212	0.627	8.35137e-21
RHEB	3.4769e-25	-0.347397	0.264	0.729	1.16608e-20
RPS25	4.45676e-25	0.371449	0.995	1	1.49471e-20
PTP4A3	5.12453e-25	-0.386352	0.097	0.404	1.71867e-20
SEM1	5.30243e-25	-0.504564	0.596	0.933	1.77833e-20
HTRA2	5.94977e-25	-0.274269	0.121	0.471	1.99543e-20
RPL7A	6.14743e-25	0.28831	0.996	1	2.06172e-20
CXCR3	6.33791e-25	-0.36502	0.174	0.564	2.12561e-20
BZW2	7.32403e-25	-0.345592	0.192	0.596	2.45633e-20
BCL2A1	9.20031e-25	-0.275688	0.047	0.289	3.0856e-20
MRPL13	1.0086e-24	-0.303816	0.221	0.662	3.38264e-20
NR4A1	1.09184e-24	-0.34502	0.069	0.342	3.66182e-20
ZFAND2A	1.09891e-24	-0.420177	0.108	0.422	3.68553e-20
SRSF3	1.21024e-24	-0.452935	0.517	0.924	4.05892e-20
VBP1	1.22661e-24	-0.302718	0.212	0.64	4.11382e-20
ATP2A2	1.26699e-24	-0.27071	0.053	0.307	4.24923e-20
TFRC	1.31674e-24	-0.331339	0.143	0.507	4.41608e-20
PET100	1.43649e-24	-0.367303	0.345	0.827	4.8177e-20
NAA38	1.54676e-24	-0.358763	0.323	0.822	5.18754e-20
ITM2B	1.7111e-24	0.597612	0.851	0.92	5.73868e-20
LSM8	1.96247e-24	-0.378059	0.362	0.876	6.58172e-20
ANAPC11	1.97603e-24	-0.432155	0.423	0.858	6.62721e-20
PRKDC	2.00161e-24	-0.380055	0.243	0.671	6.71299e-20
ZDHHC12	2.13558e-24	-0.350447	0.24	0.667	7.16231e-20
MAGOH	2.66862e-24	-0.367745	0.37	0.849	8.95001e-20
MEA1	2.74077e-24	-0.257269	0.231	0.689	9.192e-20
SUN1	3.30795e-24	-0.278362	0.132	0.489	1.10942e-19
PFDN2	3.69303e-24	-0.375036	0.297	0.756	1.23857e-19
ACAT1	4.39938e-24	-0.25135	0.216	0.658	1.47546e-19
TIMM17A	4.98685e-24	-0.276039	0.204	0.627	1.67249e-19
RGS2	7.01946e-24	-0.594477	0.14	0.458	2.35419e-19
2011-09-01	8.48079e-24	-0.445663	0.327	0.764	2.84429e-19
ARL6IP6	8.84334e-24	-0.257013	0.225	0.68	2.96588e-19
NAMPT	9.75227e-24	-0.641434	0.26	0.64	3.27072e-19
HMGN1	1.01586e-23	-0.413435	0.67	0.964	3.40699e-19
PSMA3	1.17864e-23	-0.372216	0.392	0.867	3.95293e-19
LDHB	1.46274e-23	0.479165	0.925	0.964	4.90573e-19
MT-ND4	2.02493e-23	-0.508125	0.901	0.996	6.79121e-19
SMIM37	2.11929e-23	-0.260889	0.218	0.658	7.10766e-19
PABPC1	2.76935e-23	0.444221	0.958	0.996	9.28784e-19
HIST1H4C	3.05375e-23	-1.71268	0.4	0.72	1.02417e-18
PSMC2	3.33075e-23	-0.272053	0.243	0.707	1.11707e-18
PDAP1	3.49066e-23	-0.266984	0.265	0.738	1.1707e-18
JUND	3.72789e-23	-0.371298	0.156	0.52	1.25026e-18
NOP58	3.92979e-23	-0.36113	0.323	0.8	1.31797e-18
NEAT1	3.97364e-23	0.875478	0.768	0.684	1.33268e-18
HPRT1	3.97761e-23	-0.379983	0.374	0.831	1.33401e-18
UBE2I	4.27241e-23	-0.405208	0.553	0.947	1.43288e-18
EIF4B	4.49323e-23	0.742405	0.726	0.684	1.50694e-18
MSH6	4.55811e-23	-0.309703	0.069	0.329	1.5287e-18
CCDC124	4.69987e-23	-0.311014	0.274	0.729	1.57624e-18
XCL1	5.67165e-23	-0.351085	0.004	0.142	1.90216e-18
SLC20A1	6.16571e-23	-0.321306	0.14	0.484	2.06786e-18
FAM111A	7.53704e-23	-0.267595	0.152	0.507	2.52777e-18
ENY2	8.3382e-23	-0.331153	0.309	0.782	2.79646e-18
TMEM109	9.51235e-23	-0.279381	0.2	0.604	3.19025e-18
DUSP4	9.69717e-23	-0.520219	0.212	0.573	3.25224e-18
CD3E	1.02005e-22	0.374532	0.977	0.947	3.42105e-18
CCDC167	1.17325e-22	-0.28574	0.297	0.782	3.93485e-18
SERBP1	1.22959e-22	-0.434819	0.618	0.947	4.1238e-18
RPL3	1.31345e-22	0.451056	0.978	0.987	4.40504e-18
MIF	1.33054e-22	-0.482522	0.888	0.978	4.46235e-18
SRSF10	1.44085e-22	-0.382355	0.401	0.88	4.83231e-18
SLIRP	1.44162e-22	-0.287104	0.249	0.693	4.83492e-18
CCT6A	1.67888e-22	-0.412296	0.442	0.902	5.63062e-18
ESYT2	1.91735e-22	-0.269935	0.157	0.52	6.43039e-18
CDC123	2.06649e-22	-0.378673	0.347	0.787	6.93061e-18
CD151	3.14792e-22	-0.30673	0.204	0.6	1.05575e-17
HIST1H2AI	3.67692e-22	-0.287297	0.023	0.204	1.23316e-17
SH2D1A	4.37949e-22	-0.389062	0.291	0.711	1.46879e-17
VDAC1	4.56227e-22	-0.425209	0.499	0.884	1.53009e-17
GNG2	5.17587e-22	-0.44437	0.456	0.867	1.73588e-17
HSPD1	5.7207e-22	-0.474556	0.462	0.862	1.91861e-17
SRI	6.32625e-22	-0.470223	0.506	0.871	2.1217e-17
LY6E	6.9117e-22	0.651288	0.849	0.756	2.31805e-17
GARS	7.73652e-22	-0.27045	0.226	0.644	2.59467e-17
HLA-C	9.56848e-22	0.282437	0.997	1	3.20908e-17
HLA-DMA	1.1516e-21	-0.353914	0.139	0.476	3.86224e-17
BUD23	1.23222e-21	-0.263029	0.218	0.627	4.13261e-17
HSPE1	1.29184e-21	-0.48757	0.471	0.853	4.33257e-17
HNRNPM	2.02525e-21	-0.355354	0.455	0.938	6.79227e-17
IL10RA	2.20728e-21	0.853567	0.668	0.542	7.40277e-17
DNAJB6	2.57152e-21	-0.441235	0.365	0.764	8.62438e-17
CCT2	2.69882e-21	-0.338666	0.349	0.804	9.0513e-17
MRPL14	2.93192e-21	-0.265764	0.238	0.676	9.83308e-17
HSPB1	4.38967e-21	-0.723805	0.427	0.782	1.47221e-16
LCK	6.79124e-21	0.553993	0.804	0.818	2.27765e-16
HSP90AB1	7.61027e-21	-0.511235	0.781	0.969	2.55233e-16
DGUOK	7.98045e-21	-0.317097	0.39	0.871	2.67648e-16
NCL	8.288e-21	-0.490303	0.755	0.978	2.77963e-16
RAD23A	1.09714e-20	-0.35625	0.404	0.849	3.67959e-16
MYADM	1.30029e-20	-0.474114	0.322	0.724	4.36092e-16
HLA-DQB1	1.32696e-20	-0.592792	0.414	0.831	4.45037e-16
RNASET2	1.55701e-20	0.826194	0.603	0.453	5.2219e-16
SRSF7	1.9947e-20	-0.379201	0.505	0.907	6.68983e-16
CAPG	2.20751e-20	-0.46316	0.473	0.853	7.40354e-16
ZEB2	2.40881e-20	-0.277683	0.084	0.347	8.07868e-16
TSHZ2	2.43453e-20	-0.322498	0.174	0.524	8.16494e-16
COX7B	2.56926e-20	-0.363711	0.614	0.938	8.61678e-16
REL	2.5741e-20	-0.321236	0.206	0.578	8.63302e-16
SNRPC	2.93146e-20	-0.317974	0.374	0.827	9.83153e-16
EIF3F	2.97957e-20	0.483406	0.853	0.893	9.99289e-16
CALM2	3.02608e-20	-0.450428	0.784	0.956	1.01489e-15
PGK1	3.04204e-20	-0.393422	0.703	0.947	1.02024e-15
COX6A1	4.15709e-20	-0.337786	0.827	0.982	1.3942e-15
SUPT16H	4.3819e-20	-0.29655	0.255	0.671	1.4696e-15
SMC3	7.12613e-20	-0.314309	0.268	0.667	2.38996e-15
HSPA1A	7.24249e-20	-0.965406	0.412	0.711	2.42899e-15
PSMA7	7.59727e-20	-0.357778	0.752	0.969	2.54797e-15
ARL6IP1	8.02087e-20	-0.634915	0.451	0.853	2.69004e-15
XBP1	8.83899e-20	0.79482	0.635	0.498	2.96442e-15
TRA2B	9.30758e-20	-0.279857	0.348	0.809	3.12158e-15
POLR2K	1.0643e-19	-0.257937	0.271	0.716	3.56945e-15
KPNB1	1.30103e-19	-0.341777	0.338	0.787	4.36338e-15
LRRFIP2	1.4356e-19	-0.265243	0.222	0.613	4.8147e-15
BTG1	1.50763e-19	0.754629	0.838	0.791	5.05628e-15
STIP1	1.51889e-19	-0.253641	0.219	0.604	5.09406e-15
TAF15	1.7461e-19	-0.306807	0.327	0.8	5.85608e-15
SSBP1	1.79072e-19	-0.436904	0.517	0.893	6.00571e-15
PHLDA1	2.03623e-19	-0.378868	0.117	0.391	6.82912e-15
NDUFS5	2.12835e-19	-0.396169	0.679	0.956	7.13805e-15
IER3IP1	2.2833e-19	-0.253878	0.252	0.667	7.65772e-15
MAL	3.90912e-19	0.984445	0.397	0.093	1.31104e-14
NDUFB3	6.37452e-19	-0.34979	0.447	0.884	2.13789e-14
SELPLG	7.07605e-19	0.635058	0.753	0.698	2.37317e-14
HLA-A	7.85489e-19	0.304149	0.996	1	2.63437e-14
AHR	8.0406e-19	-0.290203	0.21	0.578	2.69666e-14
CD3D	9.205e-19	0.448052	0.922	0.938	3.08717e-14
NUDC	9.45884e-19	-0.273393	0.29	0.716	3.17231e-14
TCP1	1.58952e-18	-0.298894	0.322	0.742	5.33094e-14
SAMHD1	1.63143e-18	0.720126	0.692	0.636	5.47148e-14
BUD31	1.65585e-18	-0.298149	0.34	0.773	5.5534e-14
BLOC1S1	1.93003e-18	-0.252273	0.27	0.689	6.47293e-14
PA2G4	1.95901e-18	-0.352513	0.445	0.876	6.57012e-14
CD247	1.97627e-18	0.706357	0.662	0.551	6.628e-14
RPL35	2.00735e-18	-0.276322	0.975	0.996	6.73227e-14
UBE2L3	2.19185e-18	-0.354511	0.488	0.902	7.35103e-14
MFSD10	2.50044e-18	-0.453291	0.395	0.738	8.38596e-14
PLP2	2.95074e-18	-0.434167	0.684	0.911	9.89619e-14
RPL4	3.26518e-18	0.363732	0.943	0.978	1.09507e-13
ANXA2	3.36775e-18	-0.414303	0.764	0.978	1.12947e-13
GYPC	4.88992e-18	0.637936	0.721	0.707	1.63998e-13
MPC2	4.99875e-18	-0.262827	0.369	0.822	1.67648e-13
NDUFB6	5.00199e-18	-0.313018	0.383	0.809	1.67757e-13
TUBA1A	6.54933e-18	-0.401012	0.469	0.849	2.19651e-13
SFPQ	7.13028e-18	-0.259761	0.294	0.711	2.39135e-13
NDUFV1	7.77357e-18	-0.275529	0.358	0.822	2.6071e-13
SET	1.12726e-17	-0.281138	0.368	0.8	3.78061e-13
PSMD7	1.4443e-17	-0.270226	0.366	0.787	4.84391e-13
LMAN2	1.51469e-17	-0.316462	0.491	0.902	5.07996e-13
LIMD2	1.51597e-17	0.500568	0.857	0.929	5.08427e-13
RAD21	1.58556e-17	-0.424784	0.538	0.889	5.31764e-13
ENSA	1.8125e-17	-0.280377	0.414	0.876	6.07877e-13
GLRX	1.98675e-17	-0.355646	0.319	0.684	6.66315e-13
VPS29	2.73525e-17	-0.25101	0.382	0.84	9.17348e-13
BIN1	2.73838e-17	0.681946	0.666	0.631	9.18397e-13
ADRM1	4.61483e-17	-0.284271	0.386	0.822	1.54772e-12
RPL32	5.11776e-17	0.279866	0.996	1	1.71639e-12
HNRNPR	6.01699e-17	-0.350212	0.504	0.889	2.01798e-12
SLC3A2	6.56352e-17	-0.284203	0.282	0.684	2.20127e-12
PTPRN2	6.78273e-17	-0.290084	0.218	0.56	2.27479e-12
TSC22D3	7.46625e-17	0.671965	0.86	0.858	2.50403e-12
SLC25A6	7.68716e-17	0.387961	0.897	0.942	2.57812e-12
SLFN5	7.78312e-17	0.769024	0.604	0.493	2.6103e-12
MINOS1	8.00726e-17	-0.350699	0.486	0.902	2.68548e-12
NUDT21	9.26797e-17	-0.266928	0.351	0.782	3.10829e-12
SGK1	9.48144e-17	-0.318444	0.049	0.236	3.17989e-12
ILF3	9.86349e-17	-0.257125	0.312	0.724	3.30802e-12
PSME2	1.09494e-16	-0.318061	0.735	0.987	3.67221e-12
CSF2	1.11393e-16	-0.4868	0.062	0.262	3.73589e-12
LTB	1.14397e-16	1.02978	0.695	0.578	3.83665e-12
SSR2	1.19192e-16	0.419241	0.87	0.938	3.99746e-12
ARPC5L	1.39481e-16	-0.302074	0.413	0.831	4.6779e-12
CCND3	1.78145e-16	0.534263	0.765	0.702	5.97461e-12
SNRPF	2.24179e-16	-0.323244	0.443	0.849	7.5185e-12
SF3B6	2.25335e-16	-0.274991	0.481	0.929	7.55729e-12
RPL8	2.54169e-16	0.268412	0.995	1	8.52432e-12
AKR1A1	2.6588e-16	-0.266231	0.329	0.738	8.91709e-12
COX5A	3.06874e-16	-0.352371	0.705	0.938	1.0292e-11
SNRPD3	3.12067e-16	-0.311305	0.474	0.898	1.04661e-11
NDUFAB1	3.30496e-16	-0.366938	0.477	0.862	1.10842e-11
ANXA5	5.00366e-16	-0.346428	0.718	0.969	1.67813e-11
RNPS1	5.23928e-16	-0.336926	0.46	0.853	1.75715e-11
NDUFA13	5.62449e-16	-0.318702	0.652	0.96	1.88634e-11
PCMT1	6.09872e-16	-0.273845	0.394	0.836	2.04539e-11
MYL12A	6.69735e-16	0.315542	0.966	0.987	2.24616e-11
ATP5PF	6.70902e-16	-0.337196	0.578	0.911	2.25007e-11
DNPH1	7.12014e-16	-0.280469	0.347	0.747	2.38795e-11
VDAC3	8.93668e-16	-0.266263	0.388	0.827	2.99718e-11
CKLF	9.18076e-16	-0.28092	0.444	0.871	3.07904e-11
ISG15	1.31586e-15	-0.355574	0.409	0.818	4.41314e-11
CALR	1.69176e-15	-0.420683	0.686	0.951	5.67382e-11
CCT8	1.75287e-15	-0.29053	0.458	0.893	5.87878e-11
TALDO1	1.91556e-15	-0.311576	0.517	0.911	6.42439e-11
AP2S1	2.10578e-15	-0.320436	0.481	0.884	7.06236e-11
C12orf57	2.12587e-15	0.754926	0.657	0.604	7.12974e-11
GADD45B	2.28482e-15	-0.459685	0.265	0.578	7.66281e-11
ELOB	2.37583e-15	-0.281133	0.797	0.982	7.96805e-11
MT-ATP8	2.88425e-15	-0.328956	0.856	0.991	9.67318e-11
NOSIP	3.1965e-15	0.730391	0.696	0.676	1.07204e-10
COX4I1	3.19722e-15	0.318525	0.945	0.973	1.07229e-10
PSMD8	3.41373e-15	-0.331873	0.588	0.907	1.1449e-10
TRAF3IP3	4.7353e-15	0.583465	0.719	0.707	1.58813e-10
EIF5A	5.8082e-15	-0.336113	0.652	0.933	1.94795e-10
SUB1	6.2657e-15	-0.277401	0.855	0.987	2.10139e-10
ATP6V1G1	7.35169e-15	0.495061	0.734	0.764	2.46561e-10
MYC	7.62143e-15	-0.313984	0.24	0.564	2.55608e-10
PARK7	1.15268e-14	-0.30196	0.712	0.956	3.86585e-10
CNN2	1.18652e-14	0.522016	0.796	0.733	3.97934e-10
MT-ND2	1.19542e-14	-0.452945	0.881	1	4.00918e-10
PPP4C	1.24821e-14	-0.304455	0.519	0.884	4.18624e-10
ZFP36L1	1.29307e-14	-0.554823	0.435	0.756	4.33669e-10
CCT4	1.3957e-14	-0.260753	0.471	0.902	4.68091e-10
PFN1	1.43973e-14	-0.291418	0.99	0.996	4.82855e-10
RIPOR2	1.5103e-14	0.648501	0.644	0.573	5.06523e-10
LINC00861	1.52656e-14	0.719201	0.351	0.107	5.11977e-10
MDH1	1.74275e-14	-0.263247	0.449	0.862	5.84484e-10
CD99	1.98349e-14	-0.29166	0.906	0.987	6.65221e-10
YWHAE	1.99631e-14	-0.268046	0.414	0.827	6.69522e-10
HLA-DPB1	2.03665e-14	-0.5461	0.465	0.871	6.83052e-10
CYBA	2.1114e-14	0.338075	0.942	0.982	7.0812e-10
ATP5ME	3.02911e-14	-0.315616	0.477	0.844	1.0159e-09
FCMR	3.19002e-14	0.673162	0.322	0.084	1.06987e-09
TRMT112	3.46109e-14	-0.298414	0.61	0.916	1.16078e-09
SSR4	3.88438e-14	0.380503	0.869	0.933	1.30274e-09
RAB11A	3.94884e-14	-0.278896	0.481	0.853	1.32436e-09
RPL10A	4.43806e-14	0.32697	0.964	0.982	1.48844e-09
MRPL52	4.56142e-14	-0.287615	0.434	0.84	1.52981e-09
HIST1H1C	4.61974e-14	-0.339341	0.204	0.484	1.54937e-09
RPS18	4.63041e-14	0.291463	0.99	1	1.55295e-09
GIMAP1	4.92919e-14	0.662783	0.544	0.373	1.65315e-09
GLIPR1	9.31524e-14	0.664712	0.455	0.231	3.12414e-09
PSMA6	1.02464e-13	-0.282765	0.534	0.902	3.43643e-09
EVI2B	1.33732e-13	0.697469	0.562	0.462	4.48511e-09
VAMP5	1.34094e-13	0.606309	0.486	0.267	4.49724e-09
DDX17	1.87201e-13	0.596056	0.651	0.6	6.27834e-09
HNRNPDL	1.93232e-13	-0.272033	0.775	0.964	6.48061e-09
RPL39	2.53841e-13	0.265091	0.997	1	8.51332e-09
ARHGDIA	2.7378e-13	-0.28064	0.649	0.924	9.18204e-09
CD5	3.3467e-13	0.634449	0.495	0.276	1.12242e-08
BIRC3	3.38403e-13	-0.3757	0.384	0.702	1.13493e-08
STK4	3.45076e-13	0.511295	0.712	0.778	1.15732e-08
SPCS1	4.51766e-13	-0.316819	0.67	0.938	1.51513e-08
NAP1L1	4.62355e-13	-0.30656	0.635	0.933	1.55065e-08
PDCD1	6.37829e-13	0.594736	0.378	0.147	2.13915e-08
DNAJB1	7.83e-13	-0.475764	0.414	0.716	2.62603e-08
ANP32B	8.50021e-13	-0.345994	0.717	0.96	2.8508e-08
PIM2	9.78896e-13	0.785318	0.561	0.489	3.28302e-08
CFL1	1.04924e-12	-0.268186	0.966	1	3.51893e-08
2007-09-01	1.19921e-12	-0.310548	0.708	0.951	4.02191e-08
EEF1G	1.31893e-12	0.337624	0.922	0.911	4.42341e-08
MT-ND4L	1.56823e-12	-0.334805	0.987	1	5.25953e-08
ZFP36	2.26177e-12	-0.51259	0.547	0.782	7.58552e-08
TSPO	2.30422e-12	0.429235	0.8	0.867	7.72788e-08
PTPRCAP	2.41637e-12	0.271427	0.965	0.969	8.10401e-08
NFKBIA	2.47249e-12	-0.386121	0.37	0.711	8.29223e-08
SLC2A3	2.69357e-12	0.69275	0.747	0.787	9.0337e-08
CD27	3.37576e-12	0.80781	0.275	0.067	1.13216e-07
HNRNPA3	3.6179e-12	-0.304099	0.673	0.969	1.21337e-07
ACAP1	4.24174e-12	0.491395	0.681	0.711	1.4226e-07
TNFSF10	4.86578e-12	0.578914	0.719	0.756	1.63188e-07
R3HDM4	5.24343e-12	0.603503	0.513	0.373	1.75854e-07
PRDX3	6.06748e-12	-0.258646	0.413	0.773	2.03491e-07
NDUFA2	6.34025e-12	-0.256529	0.453	0.822	2.12639e-07
CD6	8.56518e-12	0.546752	0.451	0.227	2.87259e-07
HIGD2A	9.88017e-12	0.384009	0.81	0.929	3.31361e-07
LEPROTL1	1.00663e-11	0.530414	0.679	0.738	3.37602e-07
CD48	1.00698e-11	0.445508	0.727	0.764	3.37721e-07
ICAM3	1.20622e-11	0.425056	0.775	0.858	4.04544e-07
PPDPF	1.47583e-11	-0.257422	0.929	0.991	4.94965e-07
RBX1	1.49918e-11	-0.263846	0.571	0.929	5.02796e-07
PBXIP1	1.7662e-11	0.607712	0.596	0.533	5.92348e-07
MT-CYB	1.84425e-11	-0.3485	0.987	0.996	6.18526e-07
PDIA6	2.00625e-11	-0.286986	0.622	0.924	6.72856e-07
TBCA	5.01608e-11	-0.284212	0.612	0.942	1.68229e-06
CCNI	5.19538e-11	0.336802	0.869	0.951	1.74243e-06
ID2	5.76392e-11	-0.294771	0.516	0.853	1.9331e-06
S100A4	5.81716e-11	-0.256087	0.962	1	1.95096e-06
H3F3A	6.129e-11	-0.254772	0.93	0.991	2.05555e-06
ATP5MC3	7.92426e-11	-0.276211	0.731	0.942	2.65764e-06
SYTL1	1.00507e-10	0.6308	0.532	0.476	3.37079e-06
EIF3E	1.083e-10	0.404012	0.756	0.862	3.63216e-06
RPL36AL	1.14131e-10	0.251629	0.945	0.982	3.82773e-06
YWHAQ	1.16545e-10	-0.266899	0.683	0.916	3.90868e-06
DAZAP2	1.24418e-10	0.37166	0.801	0.876	4.17274e-06
PRDX2	1.41317e-10	0.347996	0.644	0.36	4.73949e-06
RPS11	1.50206e-10	0.32007	0.908	0.951	5.03761e-06
PRDM1	1.50764e-10	0.688445	0.4	0.236	5.05632e-06
ARPC5	1.5695e-10	-0.264514	0.766	0.973	5.26379e-06
SOD1	2.14105e-10	-0.257801	0.781	0.951	7.18064e-06
RPS6	2.31607e-10	0.255702	0.987	0.991	7.76763e-06
TNFRSF14	2.34862e-10	0.578954	0.551	0.524	7.87679e-06
PNRC1	4.19969e-10	0.515235	0.625	0.6	1.40849e-05
ARHGAP15	4.87672e-10	0.525415	0.662	0.702	1.63555e-05
CD82	5.37078e-10	-0.360802	0.577	0.836	1.80125e-05
PLSCR3	6.07564e-10	0.54709	0.599	0.578	2.03765e-05
UBXN1	6.88938e-10	0.391566	0.721	0.844	2.31056e-05
CDK2AP2	7.44882e-10	-0.265881	0.536	0.849	2.49818e-05
IFITM2	1.01089e-09	-0.276924	0.94	0.996	3.39031e-05
GPR183	1.22394e-09	0.585044	0.474	0.342	4.10484e-05
PTGER2	1.24201e-09	0.410655	0.178	0.018	4.16547e-05
TRADD	1.5428e-09	0.577952	0.505	0.436	5.17424e-05
RPL9	1.61301e-09	0.261957	0.975	0.978	5.40973e-05
PI16	1.68749e-09	0.608461	0.514	0.396	5.6595e-05
ANXA1	2.05271e-09	-0.289148	0.875	0.982	6.88439e-05
ADD3	2.23517e-09	0.426472	0.575	0.422	7.49632e-05
S1PR4	2.36946e-09	0.54626	0.494	0.369	7.9467e-05
FXYD7	2.64746e-09	0.431096	0.171	0.018	8.87905e-05
IL32	3.98556e-09	-0.252409	0.996	0.978	0.000133668
MDH2	4.92537e-09	-0.250287	0.577	0.862	0.000165187
PSME1	5.03723e-09	0.281189	0.895	0.969	0.000168939
RNASEK	6.10083e-09	0.370076	0.757	0.84	0.00020461
SRSF5	6.14508e-09	0.430629	0.705	0.791	0.000206094
PNISR	8.27624e-09	0.473226	0.626	0.662	0.000277568
HIST1H1E	8.75343e-09	-0.637721	0.326	0.533	0.000293573
LMO4	9.08113e-09	0.570767	0.484	0.347	0.000304563
N4BP2L2	9.78407e-09	0.573659	0.551	0.529	0.000328138
DPEP2	1.37511e-08	0.370514	0.178	0.031	0.000461186
AES	1.38566e-08	0.481989	0.69	0.716	0.000464721
POLR1D	1.43381e-08	0.459072	0.631	0.729	0.000480871
EIF3L	1.50388e-08	0.349294	0.736	0.804	0.000504372
PAG1	1.7352e-08	0.502965	0.295	0.138	0.000581951
HSP90B1	1.82368e-08	-0.278686	0.635	0.898	0.000611627
TNFAIP8	1.90884e-08	-0.288439	0.555	0.822	0.000640186
S1PR1	2.41167e-08	0.542005	0.46	0.342	0.000808827
ERN1	2.70736e-08	0.565037	0.352	0.2	0.000907996
KIAA1551	2.75018e-08	0.530694	0.619	0.64	0.000922354
C12orf75	3.23104e-08	-0.267616	0.465	0.764	0.00108363
PIK3IP1	3.66976e-08	0.572758	0.39	0.262	0.00123076
SORL1	4.89017e-08	0.448067	0.201	0.053	0.00164007
FLI1	5.03946e-08	0.498868	0.552	0.511	0.00169013
RPS10	5.33472e-08	0.316498	0.79	0.893	0.00178916
MT-ND3	5.5148e-08	-0.281991	0.982	0.991	0.00184955
SAMD3	6.0096e-08	0.542539	0.384	0.244	0.0020155
APRT	6.19625e-08	0.345288	0.778	0.822	0.0020781
DENND2D	6.38104e-08	0.491854	0.317	0.169	0.00214007
APBB1IP	7.38634e-08	0.506407	0.53	0.48	0.00247723
TMEM173	8.32511e-08	0.552237	0.439	0.36	0.00279208
ABTB1	8.35223e-08	0.460687	0.318	0.178	0.00280117
TNFAIP3	9.2978e-08	-0.251024	0.329	0.56	0.00311829
GZMA	9.73033e-08	0.348958	0.555	0.342	0.00326336
CD79B	1.02762e-07	0.394654	0.239	0.093	0.00344645
ITM2C	1.02948e-07	0.529452	0.569	0.449	0.00345269
FOS	1.07382e-07	-0.360097	0.261	0.467	0.00360137
SERP1	1.15232e-07	0.386354	0.765	0.876	0.00386464
DSTN	1.19817e-07	0.42702	0.658	0.671	0.00401844
RGS1	1.34004e-07	-0.310607	0.403	0.604	0.00449421
CD2	1.40619e-07	0.438855	0.749	0.822	0.00471608
SNRPN	1.51683e-07	0.482727	0.331	0.2	0.00508715
CRBN	1.65744e-07	0.516143	0.426	0.338	0.00555872
MT-ATP6	1.67575e-07	-0.317067	0.981	0.996	0.00562013
ERP29	1.78082e-07	0.310453	0.76	0.853	0.00597252
EIF3H	1.87646e-07	0.29147	0.77	0.893	0.00629326
PDE4B	2.24897e-07	0.512662	0.26	0.116	0.00754258
RASA3	3.39579e-07	0.486601	0.319	0.196	0.0113888
DUSP1	7.39863e-07	-0.362593	0.405	0.609	0.0248135
MYH9	7.98438e-07	0.416952	0.722	0.791	0.026778
CLEC2B	8.05451e-07	0.338963	0.347	0.187	0.0270132
CXCR6	8.14826e-07	0.358197	0.123	0.013	0.0273276
STK38	8.41115e-07	0.473739	0.432	0.333	0.0282093
FYB1	8.57398e-07	0.444964	0.682	0.711	0.0287554
RPL21	1.2869e-06	0.333837	0.877	0.956	0.0431599
SUSD3	1.34916e-06	0.450938	0.327	0.209	0.0452481
NMRK1	1.3977e-06	0.504909	0.356	0.258	0.046876

## Sheet: Cluster TC-2 vs cluster TC-4
	p_val	avg_logFC	pct.1	pct.2	p_val_adj
IL22	1.2e-160	-3.4112	0.004	0.957	4.01e-156
TRBV4-1	9.99e-137	-2.72536	0.017	0.979	3.35e-132
LGALS2	1.86e-132	-1.16349	0.005	0.83	6.24e-128
CST3	9.71e-127	-2.77528	0.021	0.957	3.26e-122
LYZ	6.08e-124	-2.37754	0.019	0.936	2.04e-119
TCF4	1e-122	-1.22	0.012	0.851	3.36e-118
IER3	4.95e-120	-1.69298	0.013	0.851	1.66e-115
CD68	1.11e-118	-1.22472	0.012	0.83	3.72e-114
TYROBP	8.25e-114	-2.3936	0.029	0.957	2.77e-109
KRT7	2.27e-112	-0.795456	0.003	0.681	7.6e-108
FCER1G	1.52e-109	-1.72761	0.021	0.872	5.09e-105
MRC1	5.2e-109	-1.19489	0.003	0.66	1.75e-104
SERPINA1	2.04e-108	-1.18659	0.01	0.766	6.86e-104
ANPEP	1.19e-107	-1.08704	0.008	0.723	4e-103
TGFBI	1.34e-107	-1.10081	0.008	0.723	4.48e-103
CLEC4A	1.77e-106	-1.06136	0.005	0.681	5.93e-102
CLEC10A	2.74e-105	-1.12339	0.001	0.617	9.2e-101
SPI1	3.22e-104	-1.07043	0.014	0.787	1.08e-99
CLEC7A	1.94e-102	-0.894711	0.012	0.745	6.51e-98
RNASE1	2.79e-101	-1.43944	0.001	0.596	9.36e-97
C5AR1	5.73e-99	-1.12083	0.005	0.638	1.92e-94
MMP9	2e-98	-1.34476	0.004	0.617	6.7e-94
IL1B	2.77e-97	-1.28253	0.001	0.574	9.3e-93
AIF1	3.97e-96	-1.68151	0.034	0.894	1.33e-91
IER5	3.33e-95	-1.07358	0.012	0.702	1.12e-90
PLAUR	4.06e-95	-1.62857	0.027	0.83	1.36e-90
F13A1	1.36e-94	-0.956857	0.005	0.617	4.57e-90
MS4A7	7.18e-94	-0.730703	0.01	0.681	2.41e-89
CXCL8	9.87e-94	-1.89215	0	0.532	3.31e-89
CXCL2	9.87e-94	-1.33365	0	0.532	3.31e-89
KIR3DL2	3.35e-90	-0.705375	0.004	0.574	1.12e-85
C15orf48	6.33e-90	-1.39877	0.001	0.532	2.12e-85
PLEK	1.05e-88	-1.00073	0.012	0.66	3.53e-84
CPVL	1.74e-88	-0.69923	0.008	0.617	5.82e-84
CXCL16	1.36e-87	-0.723707	0.016	0.702	4.57e-83
TMEM176B	1.5e-87	-0.936173	0.01	0.638	5.03e-83
TMEM176A	2.39e-87	-0.753082	0.012	0.66	8.03e-83
TNF	4.07e-85	-1.72672	0.03	0.809	1.37e-80
LST1	2.75e-83	-0.956249	0.031	0.809	9.24e-79
FCGR2A	1.02e-82	-0.847548	0.009	0.596	3.43e-78
CXCL3	2.06e-82	-1.38977	0	0.468	6.9e-78
RGS13	3.97e-82	-0.536959	0.001	0.489	1.33e-77
IGSF6	1.75e-79	-0.705189	0.01	0.596	5.87e-75
CSF1R	8.37e-79	-0.696828	0.003	0.489	2.81e-74
LILRB2	2.11e-78	-0.680747	0.009	0.574	7.06e-74
TSPAN13	9.11e-77	-1.05052	0.042	0.83	3.06e-72
KLF4	4.43e-76	-0.59588	0.005	0.511	1.49e-71
ALDH2	2.29e-75	-0.5735	0.004	0.489	7.7e-71
HCK	6.52e-75	-0.588065	0.013	0.596	2.19e-70
FPR3	6.54e-75	-0.525224	0	0.426	2.19e-70
C1QC	1.12e-74	-1.22036	0.001	0.447	3.75e-70
IL26	1.21e-74	-0.443393	0.001	0.447	4.07e-70
FCN1	2.18e-74	-1.57844	0.029	0.723	7.31e-70
IL1RN	2.81e-74	-1.18413	0.008	0.532	9.41e-70
RNF130	1.29e-73	-0.706998	0.016	0.617	4.34e-69
GSN	2.68e-71	-1.27773	0.034	0.723	8.99e-67
GGT5	3.58e-71	-0.457798	0	0.404	1.2e-66
RAB13	3.58e-71	-0.437201	0	0.404	1.2e-66
HDAC9	1e-70	-0.610811	0.013	0.574	3.37e-66
CTSZ	2.54e-68	-0.932928	0.038	0.745	8.51e-64
ZNF385A	3.17e-68	-0.399887	0.005	0.468	1.06e-63
IL4I1	4.11e-68	-0.678187	0.004	0.447	1.38e-63
CSF2RA	1.61e-67	-0.526854	0.003	0.426	5.39e-63
FCGR2B	1.92e-67	-0.682116	0	0.383	6.44e-63
MARCKS	1.92e-67	-0.527576	0	0.383	6.44e-63
CD83	2.39e-67	-1.78785	0.035	0.702	8.01e-63
C1QA	3.01e-67	-0.965303	0.001	0.404	1.01e-62
MAFB	7.77e-67	-0.719546	0.008	0.489	2.61e-62
TRAV8-3	8.09e-67	-0.772913	0.031	0.702	2.71e-62
CD14	1.87e-65	-1.05411	0.017	0.574	6.27e-61
NECTIN2	1.01e-63	-0.365116	0	0.362	3.39e-59
THBD	1.42e-63	-0.566819	0.001	0.383	4.76e-59
FAM49A	2.35e-63	-0.530852	0.008	0.468	7.88e-59
BCL2A1	6.01e-62	-1.51523	0.047	0.745	2.01e-57
IL13	4.64e-61	-1.30112	0.021	0.574	1.56e-56
SNX8	1.42e-60	-0.708598	0.029	0.638	4.77e-56
HRH2	1.5e-60	-0.829294	0.052	0.787	5.02e-56
C1QB	5.22e-60	-1.10115	0	0.34	1.75e-55
MOB3B	5.22e-60	-0.433845	0	0.34	1.75e-55
VEGFA	8.4e-60	-0.519117	0.001	0.362	2.82e-55
KYNU	6.14e-59	-0.487223	0.006	0.426	2.06e-54
ICAM1	9.3e-59	-1.2807	0.065	0.809	3.12e-54
CYBB	3.9e-58	-0.668804	0.019	0.553	1.31e-53
HSPA6	1.05e-57	-1.25288	0.009	0.447	3.51e-53
CEBPD	1.77e-57	-0.417653	0.005	0.404	5.94e-53
IL1R2	5.05e-57	-0.743791	0.016	0.511	1.69e-52
HLA-DMB	6.14e-57	-0.863069	0.048	0.723	2.06e-52
EMP1	6.41e-57	-0.537332	0.009	0.447	2.15e-52
CD1C	2.65e-56	-0.541046	0	0.319	8.87e-52
DAB2	2.65e-56	-0.268416	0	0.319	8.87e-52
ICA1	5.1e-56	-0.54296	0.04	0.702	1.71e-51
MPEG1	5.68e-55	-0.375019	0.006	0.404	1.9e-50
CSTA	1.11e-54	-0.560854	0.01	0.447	3.73e-50
QPCT	2.71e-54	-0.459324	0.005	0.383	9.09e-50
CDKN1A	3.82e-54	-1.39757	0.066	0.787	1.28e-49
ATF3	4.09e-54	-0.743729	0.016	0.489	1.37e-49
FGR	1.04e-53	-0.60514	0.016	0.489	3.48e-49
CIITA	1.45e-53	-0.473561	0.016	0.489	4.87e-49
ABCA1	2.31e-53	-0.371356	0.004	0.362	7.73e-49
FCER1A	7.86e-53	-0.363344	0.003	0.34	2.64e-48
BASP1	9.16e-53	-0.400055	0.003	0.34	3.07e-48
NRG1	1.15e-52	-0.316311	0.003	0.34	3.87e-48
TTC29	1.32e-52	-0.401275	0	0.298	4.41e-48
PAGE5	1.32e-52	-0.356694	0	0.298	4.41e-48
EEF1A2	1.32e-52	-0.292654	0	0.298	4.41e-48
B3GNT5	1.98e-52	-0.418592	0.001	0.319	6.63e-48
RNF19B	2.86e-52	-0.362343	0.008	0.404	9.61e-48
NR4A1	8.69e-52	-1.12221	0.069	0.787	2.91e-47
IL21-AS1	9.71e-52	-0.541656	0.01	0.426	3.26e-47
PIM3	1.98e-51	-0.636929	0.044	0.681	6.64e-47
LILRB1	4.62e-51	-0.42584	0.013	0.447	1.55e-46
AREG	4.82e-51	-1.79241	0.027	0.553	1.62e-46
SGK1	8.98e-51	-1.23573	0.049	0.681	3.01e-46
ADGRE2	2.48e-50	-0.354739	0.005	0.362	8.33e-46
CCDC88A	5.89e-50	-0.440536	0.016	0.468	1.97e-45
TUBB2A	2.54e-49	-0.672367	0.025	0.532	8.51e-45
IRF8	2.92e-49	-0.489385	0.003	0.319	9.79e-45
SIRPA	4.11e-49	-0.328702	0.003	0.319	1.38e-44
ODF3B	4.63e-49	-0.749654	0.057	0.723	1.55e-44
EREG	6.43e-49	-0.514796	0	0.277	2.16e-44
NR4A3	7.63e-49	-0.68886	0.022	0.511	2.56e-44
NRP1	8.91e-49	-0.392779	0.001	0.298	2.99e-44
SLAMF8	8.91e-49	-0.344229	0.001	0.298	2.99e-44
MS4A6A	1.59e-48	-1.27465	0.097	0.851	5.32e-44
FPR1	5.13e-48	-0.590746	0.01	0.404	1.72e-43
CD36	8.46e-48	-0.652076	0.016	0.447	2.84e-43
TNFSF13B	1.09e-47	-0.615047	0.018	0.468	3.67e-43
SYK	9.34e-47	-0.419264	0.009	0.383	3.13e-42
LTBR	9.9e-47	-0.291844	0.005	0.34	3.32e-42
METRNL	1.65e-46	-0.476442	0.012	0.404	5.54e-42
PHLDA2	3.68e-46	-0.841693	0.025	0.511	1.23e-41
DMD	4.54e-46	-0.312412	0.004	0.319	1.52e-41
ZG16B	6.63e-46	-0.491401	0.025	0.511	2.22e-41
ALOX5	6.83e-46	-0.359517	0.012	0.404	2.29e-41
MMP19	1.18e-45	-0.507141	0.003	0.298	3.96e-41
VDR	1.9e-45	-0.327305	0.008	0.362	6.38e-41
SLC7A11	3.08e-45	-0.525567	0	0.255	1.03e-40
RGL1	3.08e-45	-0.322736	0	0.255	1.03e-40
TREM1	3.08e-45	-0.321538	0	0.255	1.03e-40
PHACTR1	3.08e-45	-0.313466	0	0.255	1.03e-40
MAP3K20-AS1	3.08e-45	-0.310545	0	0.255	1.03e-40
TTLL7	4.42e-45	-0.289829	0.001	0.277	1.48e-40
FOSB	1.21e-44	-1.08313	0.119	0.894	4.06e-40
RASGEF1B	1.27e-44	-0.403707	0.006	0.34	4.28e-40
TIAM2	2.08e-44	-0.284999	0.006	0.34	6.98e-40
KDM6B	5.87e-44	-0.722012	0.042	0.596	1.97e-39
NFIL3	5.88e-44	-0.407577	0.016	0.426	1.97e-39
GCA	6.37e-44	-0.481493	0.016	0.426	2.13e-39
HRH1	2.17e-43	-0.5339	0.005	0.319	7.27e-39
AP002884.1	4.62e-43	-0.298161	0.009	0.362	1.55e-38
PLXNB2	1.18e-42	-0.347735	0.004	0.298	3.97e-38
CD93	2.01e-42	-0.317154	0.004	0.298	6.76e-38
DNM3	2.01e-42	-0.254053	0.004	0.298	6.76e-38
MNDA	2.19e-42	-0.51171	0.014	0.404	7.35e-38
MIR155HG	4.45e-42	-1.2106	0.035	0.532	1.49e-37
FAM129B	5.67e-42	-0.31191	0.008	0.34	1.9e-37
DSE	8.71e-42	-0.60513	0.023	0.468	2.92e-37
NR4A2	1.16e-41	-1.14253	0.087	0.787	3.9e-37
G0S2	1.44e-41	-1.22836	0.001	0.255	4.82e-37
CCL3	1.45e-41	-0.801209	0	0.234	4.88e-37
SCG2	1.45e-41	-0.379385	0	0.234	4.88e-37
SDC2	1.45e-41	-0.324181	0	0.234	4.88e-37
PKIB	1.9e-41	-0.259974	0.001	0.255	6.38e-37
HMOX1	2.96e-41	-0.533384	0.013	0.383	9.92e-37
ITGAX	2.96e-41	-0.44979	0.013	0.383	9.92e-37
VCAN	3.2e-41	-0.900526	0.038	0.553	1.07e-36
FBP1	7.92e-41	-0.265776	0.006	0.319	2.66e-36
LGALS3	1.25e-40	-1.67269	0.221	0.957	4.18e-36
HLA-DMA	1.31e-40	-1.14773	0.139	0.872	4.38e-36
DPYSL2	1.55e-40	-0.599282	0.055	0.638	5.2e-36
PLXDC2	1.91e-40	-0.454705	0.009	0.34	6.41e-36
CCL4	3.34e-40	-1.47898	0.005	0.298	1.12e-35
IL4	4.22e-40	-0.772927	0.005	0.298	1.42e-35
HLA-DQA1	9.53e-40	-2.46521	0.287	1	3.2e-35
ACTN1	1.75e-39	-0.321515	0.012	0.362	5.87e-35
PGM2L1	6.73e-39	-1.24204	0.136	0.851	2.26e-34
ZEB2	1.18e-38	-0.693382	0.084	0.745	3.95e-34
GRN	1.52e-38	-0.99642	0.147	0.894	5.11e-34
CCL17	1.87e-38	-2.28758	0.003	0.255	6.26e-34
GRINA	1.94e-38	-0.578176	0.049	0.596	6.5e-34
BATF3	2.91e-38	-0.294238	0.003	0.255	9.75e-34
SNHG15	5.56e-38	-0.706566	0.129	0.915	1.86e-33
CD86	1.04e-37	-0.329909	0.006	0.298	3.5e-33
LY86	1.41e-36	-0.330639	0.005	0.277	4.73e-32
CSF2RB	1.72e-36	-0.317343	0.005	0.277	5.76e-32
FGL2	1.89e-36	-0.833412	0.082	0.702	6.34e-32
RNASE6	2.9e-36	-0.498568	0.044	0.553	9.71e-32
ARHGAP31	4.26e-36	-0.408828	0.023	0.426	1.43e-31
IFNGR2	9.39e-36	-0.394504	0.023	0.426	3.15e-31
SLC44A1	1.36e-35	-0.381872	0.008	0.298	4.56e-31
RGS2	1.54e-35	-1.44995	0.14	0.83	5.16e-31
AC020656.1	1.62e-35	-0.27106	0.004	0.255	5.42e-31
SLC7A7	2.05e-35	-0.29401	0.004	0.255	6.89e-31
SKAP2	3.04e-35	-0.423045	0.027	0.447	1.02e-30
PRSS21	3.94e-35	-0.386416	0.018	0.383	1.32e-30
CD40	7.56e-35	-0.449161	0.013	0.34	2.54e-30
IFI30	8.02e-35	-0.478267	0.029	0.447	2.69e-30
CACNA1A	1.12e-34	-0.259978	0.003	0.234	3.76e-30
MFSD12	1.41e-34	-0.298169	0.013	0.34	4.72e-30
HLA-DRA	1.6e-34	-2.97153	0.451	1	5.35e-30
MS4A4A	2.9e-34	-0.276247	0.006	0.277	9.71e-30
PTGS2	3.08e-34	-0.458571	0	0.191	1.03e-29
OLR1	3.08e-34	-0.333889	0	0.191	1.03e-29
LAIR2	3.3e-34	-1.4676	0.173	0.872	1.11e-29
NBAS	3.72e-34	-1.36233	0.171	0.851	1.25e-29
AC020916.1	5.28e-34	-0.560375	0.057	0.596	1.77e-29
FOSL2	1.1e-33	-0.579674	0.058	0.596	3.68e-29
PTPRE	1.21e-33	-0.654986	0.086	0.702	4.05e-29
CLEC11A	1.34e-33	-0.293729	0.019	0.383	4.5e-29
NFKBID	1.5e-33	-0.727713	0.047	0.532	5.02e-29
IL1R1	1.52e-33	-0.402035	0.009	0.298	5.08e-29
MEF2C	1.6e-33	-0.297211	0.009	0.298	5.38e-29
EFHD2	2.97e-33	-0.575404	0.069	0.638	9.97e-29
DUSP2	3.9e-33	-1.78174	0.164	0.83	1.31e-28
SARDH	4.02e-33	-0.294622	0.012	0.319	1.35e-28
DUSP10	4.13e-33	-0.587972	0.047	0.532	1.38e-28
CD302	4.13e-33	-0.254607	0.012	0.319	1.39e-28
RAB31	9.56e-33	-0.631843	0.073	0.638	3.21e-28
IQCG	9.59e-33	-0.489927	0.035	0.468	3.22e-28
CHMP1B	1.63e-32	-0.92996	0.108	0.745	5.47e-28
GK	1.64e-32	-0.785573	0.092	0.702	5.51e-28
2001-03-01	2.07e-32	-0.311562	0.008	0.277	6.93e-28
PPIF	2.57e-32	-0.561748	0.036	0.468	8.63e-28
NLRP3	4.14e-32	-0.362105	0.004	0.234	1.39e-27
SEMA4A	4.27e-32	-0.306997	0.008	0.277	1.43e-27
RAB32	4.73e-32	-0.281437	0.004	0.234	1.59e-27
NFKBIE	4.94e-32	-0.326623	0.018	0.362	1.66e-27
CD9	6.3e-32	-0.548744	0.04	0.489	2.11e-27
TRAV8-2	8.59e-32	-0.42353	0.061	0.596	2.88e-27
CSRNP1	1.51e-31	-0.667468	0.091	0.702	5.07e-27
CALCRL	3.09e-31	-0.26806	0.003	0.213	1.04e-26
ZC3H12A	4.32e-31	-0.997302	0.09	0.66	1.45e-26
IZUMO4	4.61e-31	-0.291214	0.022	0.383	1.54e-26
HBEGF	5.71e-31	-0.424712	0.006	0.255	1.91e-26
RGS16	7.39e-31	-1.10472	0.045	0.489	2.48e-26
FOS	8.12e-31	-1.50632	0.261	0.979	2.72e-26
IFITM3	8.94e-31	-0.993291	0.118	0.745	3e-26
STAB1	1.38e-30	-0.303677	0.009	0.277	4.62e-26
CCL4L2	1.39e-30	-0.670092	0	0.17	4.65e-26
CD163	1.46e-30	-0.264859	0.001	0.191	4.88e-26
IFNG	2.6e-30	-0.463636	0.014	0.319	8.7e-26
HLA-DQB1	3.17e-30	-1.83236	0.414	0.979	1.06e-25
TUBB6	3.41e-30	-0.250248	0.009	0.277	1.14e-25
HPGDS	4.19e-30	-0.567735	0.073	0.617	1.41e-25
HSPA1B	5.01e-30	-1.51117	0.191	0.872	1.68e-25
SNX10	5.2e-30	-0.572727	0.064	0.574	1.74e-25
CD74	7.3e-30	-1.91556	0.922	1	2.45e-25
GLA	7.67e-30	-0.513377	0.048	0.511	2.57e-25
PLSCR1	9.06e-30	-0.467658	0.062	0.574	3.04e-25
HLA-DRB5	1.04e-29	-1.93202	0.587	1	3.48e-25
FCGRT	1.33e-29	-0.706241	0.117	0.745	4.46e-25
HLA-DPA1	2.38e-29	-2.13618	0.532	1	7.98e-25
CFP	4.17e-29	-0.489033	0.045	0.489	1.4e-24
TNFRSF14-AS1	4.17e-29	-0.355037	0.044	0.489	1.4e-24
ARL5B	5.69e-29	-0.718758	0.061	0.553	1.91e-24
NCF2	6.19e-29	-0.502367	0.055	0.532	2.08e-24
DENND3	6.22e-29	-0.264702	0.016	0.319	2.09e-24
SPINT2	7.8e-29	-0.578145	0.07	0.596	2.62e-24
HLA-DPB1	8.76e-29	-2.0582	0.465	1	2.94e-24
IL10	1.01e-28	-0.567555	0.01	0.277	3.39e-24
IRF4	1.08e-28	-0.511111	0.03	0.404	3.62e-24
HLA-DRB1	1.25e-28	-2.13553	0.697	1	4.19e-24
GSTA4	1.29e-28	-0.292032	0.013	0.298	4.34e-24
ATF5	1.36e-28	-0.525064	0.043	0.468	4.55e-24
DUSP3	1.72e-28	-0.386842	0.026	0.383	5.76e-24
L1CAM	1.79e-28	-0.256337	0.004	0.213	6.01e-24
RNF144B	1.98e-28	-0.251007	0.004	0.213	6.63e-24
PDXK	2.09e-28	-0.251587	0.022	0.362	7.02e-24
RBM47	2.72e-28	-0.378641	0.023	0.362	9.12e-24
RIPK2	2.95e-28	-0.317899	0.019	0.34	9.9e-24
BCL6	4.82e-28	-0.283333	0.019	0.34	1.62e-23
FAM13A	7.13e-28	-0.45214	0.027	0.383	2.39e-23
LINC01480	1.12e-27	-0.370343	0.003	0.191	3.75e-23
APOBEC3A	1.16e-27	-0.39466	0.003	0.191	3.88e-23
TENT5A	1.28e-27	-0.341528	0.006	0.234	4.3e-23
ZNF331	1.34e-27	-0.850945	0.099	0.66	4.5e-23
SIK1	1.76e-27	-0.403659	0.006	0.234	5.92e-23
KCTD12	2.32e-27	-0.298452	0.012	0.277	7.78e-23
ABL2	3.92e-27	-0.470071	0.018	0.319	1.31e-22
S100A6	4.42e-27	-1.30267	0.962	1	1.48e-22
PPP1R15A	5.34e-27	-1.4147	0.313	0.957	1.79e-22
ADAMTSL4	5.61e-27	-0.303023	0.001	0.17	1.88e-22
CCL3L1	6.16e-27	-0.519088	0	0.149	2.07e-22
DNASE1L3	6.16e-27	-0.358151	0	0.149	2.07e-22
PDE4A	6.23e-27	-0.348683	0.04	0.447	2.09e-22
FTL	6.84e-27	-1.46284	0.966	1	2.29e-22
DUSP1	8.45e-27	-1.50239	0.405	1	2.83e-22
NAMPT	8.61e-27	-1.12229	0.26	0.915	2.89e-22
STX11	8.74e-27	-0.655859	0.073	0.574	2.93e-22
SOCS3	8.9e-27	-0.897393	0.109	0.681	2.98e-22
SLC7A5	9.5e-27	-0.329593	0.036	0.426	3.18e-22
PLEKHO2	1.15e-26	-0.322551	0.018	0.319	3.85e-22
LMNA	1.46e-26	-1.63568	0.455	1	4.91e-22
LINC00944	1.56e-26	-0.398625	0.045	0.468	5.24e-22
DUSP6	1.74e-26	-0.558644	0.034	0.404	5.82e-22
TYMP	1.75e-26	-1.05699	0.282	0.936	5.88e-22
PPP1R14B	3.17e-26	-0.264843	0.005	0.213	1.06e-21
TNFSF14	3.61e-26	-0.802608	0.099	0.638	1.21e-21
TIGIT	3.84e-26	-0.755412	0.157	0.809	1.29e-21
SH3TC1	5.34e-26	-0.319097	0.03	0.383	1.79e-21
VIM	6.88e-26	-1.21611	0.977	1	2.31e-21
LTA	7.44e-26	-0.813076	0.058	0.511	2.49e-21
CD300E	8.67e-26	-0.354179	0.01	0.255	2.91e-21
BCL3	9.44e-26	-0.365754	0.047	0.468	3.17e-21
AVPI1	1.14e-25	-0.291256	0.01	0.255	3.84e-21
SH2B3	2.06e-25	-0.423717	0.023	0.34	6.92e-21
XCL1	4.3e-25	-0.657023	0.004	0.191	1.44e-20
RAC1	5.34e-25	-0.52954	0.094	0.638	1.79e-20
PEA15	5.97e-25	-0.546837	0.066	0.532	2e-20
BATF	7.86e-25	-1.2353	0.345	0.979	2.64e-20
TNFRSF10B	1.36e-24	-0.319743	0.025	0.34	4.55e-20
PLBD1	1.61e-24	-0.350945	0.014	0.277	5.4e-20
CFD	1.62e-24	-0.70775	0.069	0.532	5.45e-20
VOPP1	1.88e-24	-0.481331	0.105	0.681	6.29e-20
CLEC4E	2.77e-24	-0.289437	0.009	0.234	9.29e-20
CCR1	3.31e-24	-0.273365	0.009	0.234	1.11e-19
MAFF	3.5e-24	-0.283823	0.032	0.383	1.18e-19
NEK6	4.51e-24	-0.250419	0.009	0.234	1.51e-19
ARHGAP18	4.74e-24	-0.49345	0.084	0.596	1.59e-19
LGALS9	9.7e-24	-0.638874	0.169	0.83	3.25e-19
FNDC3B	1.57e-23	-0.414869	0.053	0.468	5.26e-19
ZFP36	1.6e-23	-1.41547	0.547	1	5.37e-19
SFMBT2	1.6e-23	-0.332229	0.034	0.383	5.38e-19
BLVRB	4.14e-23	-0.424032	0.099	0.638	1.39e-18
PPP1R15B	7.1e-23	-0.40279	0.065	0.511	2.38e-18
PTAFR	8.02e-23	-0.282223	0.01	0.234	2.69e-18
FTH1	9.43e-23	-1.18259	0.984	1	3.16e-18
REL	1.07e-22	-0.977573	0.206	0.809	3.59e-18
ZMIZ2	1.41e-22	-0.311748	0.049	0.447	4.72e-18
MIDN	2.04e-22	-0.670564	0.103	0.617	6.84e-18
EEF1A1	2.22e-22	0.692876	1	1	7.44e-18
PFKFB3	2.93e-22	-0.430134	0.062	0.489	9.82e-18
NFKBIA	3.54e-22	-1.53895	0.37	0.894	1.19e-17
SWAP70	3.64e-22	-0.326358	0.032	0.362	1.22e-17
SDC4	3.75e-22	-0.410145	0.029	0.34	1.26e-17
KLRB1	4.22e-22	-0.547307	0.205	0.915	1.42e-17
LILRB3	4.49e-22	-0.292813	0.032	0.362	1.51e-17
IRF2BP2	7.53e-22	-0.485935	0.087	0.574	2.53e-17
HSPH1	8.29e-22	-0.878728	0.216	0.83	2.78e-17
FUOM	8.55e-22	-0.588525	0.112	0.638	2.87e-17
RGCC	9.11e-22	-0.412733	0.099	0.617	3.06e-17
SAT1	9.33e-22	-1.11458	0.604	1	3.13e-17
EMILIN2	1.54e-21	-0.296552	0.034	0.362	5.15e-17
SLC31A2	2.07e-21	-0.284339	0.018	0.277	6.95e-17
JUND	3.99e-21	-0.769782	0.156	0.766	1.34e-16
ZFAND2A	5.78e-21	-0.591856	0.108	0.617	1.94e-16
ANKRD37	7.41e-21	-0.400038	0.06	0.468	2.48e-16
RPL22L1	9.62e-21	-0.924583	0.338	0.957	3.23e-16
S100A8	1.52e-20	-1.25549	0.066	0.468	5.09e-16
TXNIP	1.56e-20	1.80838	0.908	0.489	5.22e-16
CPPED1	2.34e-20	-0.259516	0.06	0.468	7.85e-16
CPM	2.44e-20	-0.272255	0.019	0.277	8.19e-16
LDHB	2.63e-20	1.32432	0.925	0.787	8.83e-16
ZFP36L1	2.71e-20	-1.22086	0.435	0.979	9.08e-16
NFKB1	3.05e-20	-0.536733	0.077	0.511	1.02e-15
RAPGEF1	3.12e-20	-0.32967	0.068	0.489	1.05e-15
QSOX1	3.46e-20	-0.497003	0.095	0.574	1.16e-15
PLEKHO1	3.86e-20	-0.307534	0.056	0.447	1.3e-15
TRAF3	4.84e-20	-0.261553	0.061	0.468	1.62e-15
THBS1	8.02e-20	-0.487177	0.005	0.17	2.69e-15
ATG7	8.48e-20	-0.295617	0.062	0.468	2.84e-15
ASAP1	1.17e-19	-0.348299	0.043	0.383	3.91e-15
MMP12	1.18e-19	-0.512044	0	0.106	3.97e-15
HSPA1A	1.4e-19	-1.64277	0.412	0.872	4.69e-15
NPC2	1.59e-19	-0.944796	0.323	0.872	5.34e-15
RPS3	2.54e-19	0.57724	0.996	1	8.52e-15
FABP5	2.78e-19	-0.827754	0.183	0.723	9.32e-15
IL21	3.03e-19	-0.344096	0.014	0.234	1.02e-14
S100A9	3.18e-19	-1.46639	0.036	0.34	1.07e-14
BTG2	3.27e-19	-0.840628	0.184	0.766	1.1e-14
NPIPB5	3.41e-19	-0.258142	0.048	0.404	1.14e-14
PPP3CA	3.7e-19	-0.280277	0.058	0.447	1.24e-14
SERTAD2	3.72e-19	-0.285737	0.03	0.319	1.25e-14
NFE2L2	4.08e-19	-0.656278	0.155	0.702	1.37e-14
SERTAD1	4.07e-19	-0.586194	0.165	0.723	1.37e-14
LYPD3	4.45e-19	-0.369891	0.026	0.298	1.49e-14
RNF145	4.6e-19	-0.299397	0.049	0.404	1.54e-14
RPS4X	6.55e-19	0.552332	0.996	1	2.2e-14
SIAH2	6.98e-19	-0.254677	0.03	0.319	2.34e-14
GIMAP4	7.7e-19	1.87095	0.777	0.064	2.58e-14
S100A10	7.78e-19	-0.848337	0.936	1	2.61e-14
GADD45B	9.65e-19	-0.990568	0.265	0.809	3.23e-14
SNHG9	1.28e-18	-0.354337	0.104	0.596	4.29e-14
MAF	2.04e-18	-0.728457	0.166	0.723	6.85e-14
CBX6	2.11e-18	-0.269199	0.056	0.426	7.06e-14
RELB	2.75e-18	-0.293941	0.027	0.298	9.21e-14
IFRD1	4.09e-18	-0.305207	0.112	0.617	1.37e-13
RFTN1	4.52e-18	-0.384644	0.077	0.489	1.52e-13
WDR41	4.72e-18	-0.276472	0.062	0.447	1.58e-13
TP53BP2	8.34e-18	-0.262424	0.032	0.319	2.8e-13
APLP2	9.44e-18	-0.397243	0.104	0.574	3.17e-13
RYBP	1.14e-17	-0.265492	0.038	0.34	3.81e-13
C9orf72	1.18e-17	-0.285739	0.038	0.34	3.97e-13
IL7R	1.41e-17	1.52077	0.916	0.851	4.72e-13
ETS2	1.46e-17	-0.347895	0.034	0.319	4.91e-13
COTL1	1.53e-17	-0.636827	0.261	0.894	5.12e-13
GNLY	2.13e-17	-0.517854	0.321	1	7.13e-13
SARAF	2.76e-17	0.906937	0.969	0.936	9.24e-13
PSAP	2.84e-17	-0.820841	0.547	0.979	9.53e-13
CD63	3.53e-17	-0.969776	0.353	0.915	1.18e-12
BACH1	3.58e-17	-0.359093	0.092	0.532	1.2e-12
MIR181A1HG	3.95e-17	-0.461099	0.103	0.553	1.32e-12
MYO1E	3.95e-17	-0.259328	0.039	0.34	1.32e-12
EDEM1	4.18e-17	-0.355316	0.081	0.489	1.4e-12
SOD2	4.43e-17	-1.13999	0.213	0.745	1.48e-12
TMSB4X	4.46e-17	-0.484741	0.997	1	1.5e-12
BAG3	4.74e-17	-0.365769	0.087	0.511	1.59e-12
FLOT1	5.83e-17	-0.279454	0.073	0.468	1.95e-12
RPLP1	7.62e-17	0.467036	1	1	2.56e-12
TUBA1B	7.68e-17	-0.92412	0.481	0.957	2.58e-12
THAP2	1.37e-16	-0.534983	0.06	0.404	4.58e-12
LY6E	1.6e-16	1.44653	0.849	0.468	5.37e-12
TNFAIP3	2.79e-16	-1.01043	0.329	0.872	9.37e-12
CYSTM1	2.85e-16	-0.383494	0.06	0.404	9.56e-12
HSPB1	3.25e-16	-1.31164	0.427	0.894	1.09e-11
CTSH	3.39e-16	-0.758492	0.179	0.66	1.14e-11
ITGB1	4.05e-16	1.64962	0.821	0.574	1.36e-11
H3F3B	4.78e-16	-0.590321	0.962	1	1.6e-11
KCNN4	5.18e-16	-0.384517	0.073	0.447	1.74e-11
RPS12	5.24e-16	0.571235	0.997	1	1.76e-11
TMEM70	6.72e-16	-0.409872	0.145	0.66	2.26e-11
ARL8A	8.57e-16	-0.302622	0.023	0.255	2.88e-11
ZNF267	9.51e-16	-0.336497	0.129	0.617	3.19e-11
CKS2	1.02e-15	-0.450295	0.153	0.66	3.43e-11
CTSL	1.15e-15	-0.416982	0.039	0.319	3.87e-11
KLF6	1.53e-15	-0.807578	0.718	0.979	5.13e-11
PHLDA1	1.65e-15	-0.573974	0.117	0.553	5.52e-11
TIPARP	1.7e-15	-0.344125	0.094	0.511	5.71e-11
GNAI2	1.9e-15	-0.671244	0.264	0.809	6.37e-11
EEF2	1.95e-15	0.801897	0.965	0.936	6.53e-11
BIRC3	2.06e-15	-0.887873	0.384	0.915	6.9e-11
PGGHG	2.47e-15	-0.280709	0.034	0.298	8.27e-11
LAMP3	3.06e-15	-0.441635	0.004	0.128	1.03e-10
NFKBIZ	3.32e-15	-0.573042	0.24	0.809	1.11e-10
MAP3K8	3.42e-15	-0.379744	0.113	0.553	1.15e-10
DNAJB1	3.53e-15	-1.02947	0.414	0.872	1.19e-10
NAIP	3.69e-15	-0.285684	0.021	0.234	1.24e-10
MXD1	3.83e-15	-0.451157	0.119	0.553	1.28e-10
MT-ND4	4.19e-15	-0.770268	0.901	1	1.4e-10
YBX3	5.09e-15	-0.290964	0.04	0.319	1.71e-10
SERTAD3	5.41e-15	-0.270242	0.07	0.426	1.81e-10
RALA	5.49e-15	-0.63138	0.231	0.787	1.84e-10
MALAT1	8.15e-15	0.848806	1	1	2.73e-10
TSHZ2	1.06e-14	-0.496307	0.174	0.702	3.55e-10
TPT1	1.38e-14	0.531504	0.99	1	4.64e-10
BHLHE40	1.45e-14	-0.532693	0.162	0.66	4.85e-10
RPL13	2.27e-14	0.520373	0.997	1	7.63e-10
AHR	2.36e-14	-0.588443	0.21	0.723	7.92e-10
CDK6	2.72e-14	-0.336972	0.129	0.596	9.11e-10
LGALS1	2.72e-14	-0.756112	0.77	1	9.14e-10
INSIG1	3.05e-14	-1.01077	0.299	0.809	1.02e-09
RPS15A	3.44e-14	0.389733	0.997	1	1.15e-09
SOX4	3.45e-14	-0.317375	0.027	0.255	1.16e-09
EIF3B	3.58e-14	-0.283624	0.055	0.362	1.2e-09
PRDX1	3.76e-14	-0.753725	0.813	1	1.26e-09
JUNB	3.9e-14	-0.794033	0.697	0.979	1.31e-09
B2M	4.2e-14	0.360538	1	1	1.41e-09
HSP90AA1	4.47e-14	-0.987709	0.853	1	1.5e-09
MT2A	4.89e-14	-0.707423	0.596	1	1.64e-09
NINJ1	6.71e-14	-0.561622	0.209	0.723	2.25e-09
CXCR3	8.53e-14	-0.349726	0.174	0.702	2.86e-09
ACTB	9.79e-14	-0.537652	1	1	3.28e-09
CD3E	1.05e-13	0.65092	0.977	0.979	3.53e-09
CAPG	1.06e-13	-0.784498	0.473	0.915	3.55e-09
MT-ND2	1.13e-13	-0.626079	0.881	1	3.81e-09
FSCN1	1.17e-13	-0.322418	0.057	0.362	3.93e-09
PICALM	1.23e-13	-0.309333	0.127	0.574	4.13e-09
CYCS	1.33e-13	-0.639824	0.323	0.851	4.46e-09
ARHGDIB	1.36e-13	0.645807	0.974	1	4.55e-09
PGD	1.43e-13	-0.404837	0.178	0.702	4.81e-09
CD7	1.48e-13	1.79762	0.627	0.021	4.97e-09
CRIP1	1.51e-13	-0.735576	0.934	1	5.07e-09
SPOCK2	1.71e-13	1.40736	0.616	0	5.74e-09
RPLP0	1.75e-13	0.584067	0.988	1	5.85e-09
CLU	2.23e-13	-0.304194	0.179	0.702	7.48e-09
RGS1	2.35e-13	-0.772556	0.403	0.894	7.88e-09
RPL11	2.38e-13	0.415827	0.996	1	7.99e-09
BTG3	2.44e-13	-0.367368	0.123	0.553	8.17e-09
ISG20	2.54e-13	1.24832	0.76	0.468	8.5e-09
GRAMD4	2.81e-13	-0.331782	0.025	0.234	9.42e-09
RPL10	3.11e-13	0.431949	1	1	1.04e-08
EVL	3.13e-13	0.94127	0.865	0.83	1.05e-08
GSTP1	4.57e-13	-0.815241	0.494	0.936	1.53e-08
NFKB2	4.79e-13	-0.250885	0.142	0.617	1.61e-08
DUSP4	4.87e-13	-0.664602	0.212	0.681	1.63e-08
RPSA	6.37e-13	0.547246	0.99	1	2.14e-08
LCK	6.54e-13	1.01841	0.804	0.596	2.19e-08
ARL8B	8.14e-13	-0.277777	0.168	0.681	2.73e-08
FILIP1L	8.53e-13	-0.251381	0.026	0.234	2.86e-08
JAML	1.12e-12	-0.558312	0.265	0.809	3.77e-08
JUN	1.21e-12	-0.479208	0.303	0.851	4.05e-08
CSF2	1.26e-12	-0.38427	0.062	0.362	4.24e-08
GADD45G	1.28e-12	-0.264377	0.017	0.191	4.29e-08
GGA1	1.64e-12	-0.355457	0.108	0.489	5.5e-08
SQLE	1.69e-12	-0.266115	0.055	0.34	5.66e-08
DNAJB6	1.82e-12	-0.617716	0.365	0.851	6.09e-08
BIN2	2.13e-12	1.2263	0.652	0.149	7.14e-08
YWHAH	3.11e-12	-0.362506	0.058	0.34	1.04e-07
HOTAIRM1	3.68e-12	-0.270867	0.077	0.404	1.24e-07
CREM	5.02e-12	-0.335161	0.16	0.596	1.68e-07
NOSIP	5.86e-12	1.42808	0.696	0.319	1.97e-07
TFRC	5.9e-12	-0.442599	0.143	0.553	1.98e-07
SLC38A2	6.78e-12	-0.399375	0.223	0.745	2.28e-07
ANXA2	7.01e-12	-0.651877	0.764	0.979	2.35e-07
LAPTM5	7.06e-12	0.76298	0.913	0.894	2.37e-07
TUBB4B	8.01e-12	-0.478776	0.3	0.851	2.69e-07
NABP1	8.04e-12	-0.271888	0.123	0.532	2.7e-07
ENTPD1	8.42e-12	-0.293599	0.066	0.362	2.82e-07
ENY2	8.51e-12	-0.532937	0.309	0.872	2.86e-07
HIST1H2BK	9.77e-12	-0.306236	0.103	0.468	3.28e-07
GPX4	9.9e-12	-0.724434	0.594	0.957	3.32e-07
GIMAP7	1.04e-11	1.02703	0.825	0.532	3.5e-07
RPS3A	1.06e-11	0.417497	0.999	1	3.55e-07
TUBA1C	1.18e-11	-0.440531	0.229	0.723	3.97e-07
KLF10	1.18e-11	-0.415533	0.147	0.553	3.97e-07
ADD3	1.54e-11	1.14902	0.575	0.043	5.17e-07
LDLR	1.59e-11	-0.275265	0.06	0.34	5.32e-07
CD247	1.61e-11	1.13442	0.662	0.255	5.41e-07
POLR2L	2.2e-11	-0.615649	0.6	0.936	7.38e-07
U2AF1L4	2.21e-11	-0.332408	0.138	0.553	7.42e-07
TOX	2.83e-11	-0.37757	0.161	0.596	9.47e-07
RACK1	3.41e-11	0.435327	0.991	1	1.15e-06
DDB2	3.6e-11	-0.293751	0.125	0.511	1.21e-06
UBXN11	3.87e-11	-0.398033	0.208	0.702	1.3e-06
BRIX1	4.63e-11	-0.311203	0.114	0.489	1.55e-06
HNRNPA1	5.39e-11	0.626074	0.938	0.957	1.81e-06
FXYD5	6.1e-11	0.588299	0.968	0.979	2.04e-06
RPL13A	6.24e-11	0.541161	0.974	0.979	2.09e-06
CNN2	6.72e-11	1.0199	0.796	0.723	2.25e-06
RPL4	6.83e-11	0.597454	0.943	0.936	2.29e-06
JMJD6	7.34e-11	-0.355002	0.151	0.574	2.46e-06
PCBP1	1.15e-10	-0.382513	0.278	0.809	3.85e-06
EIF4A1	1.3e-10	-0.319357	0.173	0.617	4.35e-06
C1orf122	1.36e-10	-0.280705	0.103	0.447	4.57e-06
PTTG1	1.4e-10	-0.283383	0.147	0.553	4.71e-06
RPL7A	1.7e-10	0.334991	0.996	1	5.7e-06
CD151	1.73e-10	-0.334148	0.204	0.681	5.79e-06
NMRAL1	2.1e-10	-0.28407	0.14	0.553	7.06e-06
RPL18A	2.16e-10	0.371902	0.996	1	7.26e-06
NACA	2.39e-10	0.427015	0.982	1	8.03e-06
ATXN2L	3.1e-10	-0.274341	0.129	0.511	1.04e-05
RPL18	4.19e-10	0.348194	0.994	1	1.41e-05
GSTK1	4.85e-10	0.656309	0.905	0.957	1.63e-05
AOAH	5.29e-10	-0.296184	0.069	0.34	1.77e-05
S100A12	5.34e-10	-0.269446	0.018	0.17	1.79e-05
ELOC	5.83e-10	-0.470287	0.41	0.894	1.95e-05
CD5	6.02e-10	1.10215	0.495	0	2.02e-05
CD44	6.8e-10	-0.54338	0.803	0.957	2.28e-05
MYADM	6.82e-10	-0.545116	0.322	0.809	2.29e-05
PPT1	7e-10	-0.360999	0.278	0.809	2.35e-05
ATP6V0B	7.77e-10	-0.525419	0.486	0.936	2.6e-05
MRPL24	7.84e-10	-0.261943	0.142	0.532	2.63e-05
RPL14	8.43e-10	0.345364	0.996	1	2.83e-05
S100A4	9.16e-10	-0.430623	0.962	1	3.07e-05
ST8SIA4	9.33e-10	-0.369314	0.234	0.702	3.13e-05
PRDX2	9.61e-10	0.999494	0.644	0.298	3.22e-05
PPIB	9.94e-10	0.603398	0.916	0.936	3.33e-05
CD3D	1.01e-09	0.639303	0.922	0.957	3.39e-05
ITM2C	1.09e-09	1.58882	0.569	0.149	3.66e-05
ATP6V0E1	1.39e-09	-0.448398	0.697	0.979	4.65e-05
MAD2L2	1.4e-09	-0.256205	0.187	0.638	4.68e-05
TUBB	1.42e-09	-0.503683	0.513	0.936	4.77e-05
ZC3H12D	1.45e-09	-0.279031	0.043	0.255	4.85e-05
PNO1	1.73e-09	-0.258261	0.057	0.298	5.8e-05
MTHFD2	1.74e-09	-0.665029	0.348	0.766	5.85e-05
TRAF1	2.09e-09	-0.344354	0.126	0.468	7e-05
YWHAG	2.12e-09	-0.272372	0.135	0.511	7.1e-05
MYL12A	2.58e-09	0.463138	0.966	1	8.64e-05
ATP1B3	2.96e-09	-0.453658	0.261	0.702	9.92e-05
PTPRN2	4.47e-09	-0.281015	0.218	0.681	0.000149837
COX20	4.51e-09	-0.348338	0.192	0.596	0.000151335
GNG5	4.68e-09	-0.508521	0.709	0.957	0.000157111
PQLC3	4.77e-09	-0.319655	0.286	0.83	0.000160131
HCST	4.85e-09	-0.508126	0.77	0.979	0.000162775
SELPLG	4.86e-09	0.910783	0.753	0.617	0.000163089
SLC20A1	5.1e-09	-0.253003	0.14	0.511	0.000171129
GYPC	5.33e-09	0.916518	0.721	0.553	0.000178765
RPL3	5.48e-09	0.51914	0.978	1	0.000183683
SERPINB9	5.56e-09	-0.266968	0.184	0.617	0.00018631
EIF5B	5.9e-09	-0.351439	0.248	0.702	0.000197794
TIMP1	6.19e-09	-0.687321	0.621	0.936	0.000207581
SH2D1A	6.47e-09	-0.358132	0.291	0.787	0.000217068
NDUFA4	6.68e-09	-0.423007	0.719	0.979	0.000224152
CRIP2	7.16e-09	-0.319167	0.14	0.489	0.000240283
EIF4EBP1	7.38e-09	-0.307424	0.1	0.404	0.000247462
FAM133B	7.63e-09	-0.26569	0.142	0.511	0.000255784
CTSC	7.7e-09	-0.705723	0.548	0.872	0.000258359
CD6	7.94e-09	0.985212	0.451	0	0.000266395
TRAF3IP3	8.8e-09	0.936618	0.719	0.574	0.00029506
MFSD10	8.87e-09	-0.440826	0.395	0.872	0.000297372
DSTN	9.24e-09	1.04931	0.658	0.426	0.000309857
CTSB	9.27e-09	-0.589441	0.427	0.872	0.00031079
CD52	9.7e-09	0.531739	0.979	0.979	0.000325389
GNB1	9.89e-09	-0.254998	0.147	0.511	0.000331536
MT1F	9.96e-09	-0.264715	0.153	0.532	0.000333891
ZFP36L2	1.03e-08	0.736704	0.925	0.872	0.000345375
RPL10A	1.03e-08	0.499943	0.964	0.957	0.000345944
HSP90AB1	1.04e-08	-0.530267	0.781	1	0.000348347
ACTG1	1.17e-08	0.599902	0.995	1	0.000392496
RAB11FIP1	1.24e-08	-0.418117	0.212	0.617	0.000415084
HSBP1	1.27e-08	-0.345281	0.288	0.787	0.000426595
CLK1	1.32e-08	-0.288683	0.214	0.638	0.000443981
UBC	1.33e-08	-0.467364	0.961	1	0.000444381
RPL19	1.52e-08	0.295462	0.997	1	0.000510312
IVNS1ABP	1.56e-08	-0.382686	0.208	0.617	0.000522992
CCND3	1.67e-08	0.754696	0.765	0.702	0.000558868
RPL5	1.68e-08	0.409462	0.995	0.979	0.000565029
RPS8	1.69e-08	0.333712	0.996	1	0.000567125
ROMO1	1.7e-08	-0.470279	0.458	0.872	0.000568737
RPL30	1.71e-08	0.34902	0.992	1	0.000574509
CORO1B	1.76e-08	-0.584964	0.427	0.851	0.000588639
JMY	1.86e-08	-0.271946	0.035	0.213	0.000622558
EIF3F	1.9e-08	0.617715	0.853	0.872	0.000637891
BIN1	2.03e-08	0.949476	0.666	0.489	0.000681762
MYC	2.09e-08	-0.542464	0.24	0.638	0.000701242
CTSS	2.85e-08	-0.668469	0.358	0.83	0.000955783
C1orf162	3.1e-08	-0.331678	0.308	0.787	0.00104072
TPP1	3.21e-08	-0.351662	0.23	0.66	0.00107638
GLRX	3.66e-08	-0.442303	0.319	0.745	0.00122832
ATP6V1F	3.71e-08	-0.502522	0.504	0.979	0.00124502
BTF3	4.52e-08	0.38813	0.964	1	0.00151639
PTMA	4.53e-08	-0.367308	0.991	1	0.00152005
CDC25B	4.86e-08	0.929511	0.6	0.277	0.00162841
RBPJ	5.18e-08	-0.455371	0.327	0.745	0.00173734
RPL23A	5.21e-08	0.35947	0.979	1	0.00174789
OAZ1	6.36e-08	-0.376297	0.896	1	0.00213445
ID2	6.53e-08	-0.515794	0.516	0.894	0.00219013
SUPT4H1	7.07e-08	-0.298156	0.313	0.809	0.0023705
NDUFB1	7.14e-08	-0.350279	0.331	0.809	0.0023944
CMTM6	7.27e-08	-0.420422	0.443	0.936	0.00243689
ERP29	7.45e-08	0.713519	0.76	0.766	0.00249879
IER2	7.87e-08	-0.417924	0.595	0.979	0.00263919
GZMA	8.11e-08	1.63012	0.555	0.213	0.00271871
SFXN1	9.52e-08	-0.43599	0.374	0.809	0.00319114
MIF4GD	1e-07	-0.289838	0.171	0.532	0.0033602
SRGN	1.09e-07	-0.353986	0.888	1	0.00365487
RIPOR2	1.15e-07	0.864215	0.644	0.383	0.00384046
PNRC1	1.17e-07	-0.543311	0.625	0.915	0.00392161
YBX1	1.17e-07	-0.44789	0.709	1	0.00392829
MAL	1.38e-07	1.18849	0.397	0	0.00463558
SELENOK	1.41e-07	-0.430072	0.438	0.83	0.00471793
COX17	1.54e-07	-0.402644	0.34	0.809	0.0051727
DDIT4	1.68e-07	-0.333326	0.608	0.979	0.0056203
RPL12	1.72e-07	0.281604	0.999	1	0.00576419
VAMP8	1.73e-07	-0.391577	0.642	0.957	0.00580768
RPL6	1.91e-07	0.326719	0.999	1	0.00639016
HIF1A	2.05e-07	-0.261116	0.227	0.638	0.00686187
RPL17	2.44e-07	0.364219	0.97	1	0.00819756
GNA13	3.09e-07	-0.252698	0.138	0.447	0.0103741
HINT1	3.26e-07	0.394539	0.948	0.979	0.0109338
PDCD1	3.68e-07	0.85209	0.378	0	0.0123556
SYNGR2	3.94e-07	-0.525827	0.575	0.936	0.0132206
EIF4B	4.01e-07	0.758822	0.726	0.66	0.0134483
TAGLN2	4.28e-07	-0.451362	0.882	1	0.0143702
RPS6	4.33e-07	0.398676	0.987	1	0.0145381
AHI1	4.41e-07	-0.257667	0.101	0.362	0.0147864
RPL29	5.14e-07	0.265923	0.996	1	0.0172252
LIMD2	5.74e-07	0.599227	0.857	0.936	0.019251
GNB2	5.84e-07	-0.274306	0.205	0.574	0.0195723
DBI	5.85e-07	-0.415377	0.631	1	0.0196248
POLR2G	6.33e-07	-0.302538	0.361	0.872	0.0212325
RNH1	6.91e-07	-0.365379	0.482	0.894	0.0231742
ATOX1	7.19e-07	-0.34489	0.286	0.723	0.0241093
TNFAIP8	7.74e-07	-0.460836	0.555	0.957	0.0259517
CSTB	8.14e-07	-0.443077	0.69	0.957	0.0272882
CD3G	8.44e-07	0.786875	0.701	0.66	0.0283072
WSB1	8.46e-07	-0.325022	0.396	0.851	0.0283727
GPSM3	8.9e-07	0.555654	0.836	0.809	0.0298562
H2AFZ	1.07e-06	-0.467199	0.623	0.936	0.0358663
EIF3L	1.16e-06	0.658545	0.736	0.745	0.0388609
RPL36	1.32e-06	-0.251978	0.994	1	0.044172
LINC00861	1.38e-06	0.864889	0.351	0	0.0461545
POMP	1.44e-06	-0.448536	0.558	0.83	0.0483293
TWISTNB	1.46e-06	-0.410788	0.105	0.362	0.0488118
