# Supplementary material for: Single-Cell RNA Sequencing Reveals Tissue Compartment-Specific Plasticity of Mycosis Fungoides Tumor Cells
Source: Front Immunol. 2021 Apr 21;12:666935. doi: 10.3389/fimmu.2021.666935 (PMC8097053; doi:10.3389/fimmu.2021.666935)
Supplement: Supplementary Table 6 — Regulated genes (differentially expressed genes) corresponding to the Venn diagram in Figures 3E, F . [file Table_6.xls]

## Sheet: TABLE S6 POS vs TC-2
Names	total	elements
TC4_vs_TC2_pos TC1_vs_TC2_pos TC3_vs_TC2_pos	62	ACTB
		RGS2
		NBAS
		CRIP1
		HSPB1
		POLR2L
		MTHFD2
		PPP1R15A
		ZFP36
		ZC3H12A
		TNF
		TRAV8-3
		TIGIT
		HLA-DRB1
		TUBB2A
		CDKN1A
		VIM
		HSPA1B
		NAMPT
		IL21-AS1
		RGS16
		TRBV4-1
		HSPA6
		IL22
		MT-ND4
		SNHG15
		TSPAN13
		LAIR2
		HPGDS
		CD83
		DUSP4
		ZFP36L1
		LGALS1
		HSPA1A
		LGALS3
		FABP5
		LMNA
		LTA
		DUSP2
		CD74
		S100A6
		ICAM1
		LGALS9
		MT2A
		TNFSF14
		PRDX1
		H3F3B
		IL13
		MIR155HG
		INSIG1
		HLA-DQA1
		TCF4
		KIR3DL2
		BATF
		RPL22L1
		TUBA1B
		HSP90AA1
		KRT7
		S100A10
		PGM2L1
		GNLY
		CORO1B
TC1_vs_TC2_pos TC3_vs_TC2_pos	10	SRSF2
		IL26
		SFXN1
		ROMO1
		TUBB4B
		TAGLN2
		PAGE5
		IFNG
		H2AFZ
		CRIP2
TC4_vs_TC2_pos TC1_vs_TC2_pos	30	BTG2
		HRH2
		ICA1
		JUND
		GK
		DNAJB1
		HCST
		SERTAD1
		CAPG
		AC020916.1
		DUSP1
		NFKBID
		NR4A1
		FOS
		ZFAND2A
		JUNB
		IL4
		DNAJB6
		MYC
		PHLDA1
		RGS13
		DUSP10
		HDAC9
		MT-ND2
		RGS1
		KLRB1
		GADD45B
		MYADM
		KLF6
		BIRC3
TC4_vs_TC2_pos TC3_vs_TC2_pos	9	CYCS
		HLA-DPA1
		HLA-DRB5
		TUBB
		GNG5
		HLA-DPB1
		HLA-DRA
		HSP90AB1
		HLA-DQB1
TC1_vs_TC2_pos	39	TMEM243
		MT1F
		GZMM
		MIR181A1HG
		RPL36
		IL32
		PTPRN2
		DMD
		LINC00944
		CXCR3
		TRAV8-2
		TNFRSF14-AS1
		IQCG
		MFSD10
		TOX
		TCF7
		CACNA1A
		CD82
		PTP4A3
		IL21
		CD69
		UBXN11
		MT-ND3
		TMSB4X
		IFITM1
		PRSS21
		SPCS1
		KCNN4
		ZG16B
		U2AF1L4
		TTC29
		PASK
		CD40LG
		TSHZ2
		AHI1
		ISG15
		UBC
		CSF2
		IFITM2
TC3_vs_TC2_pos	142	CALM3
		TMPO
		YBX1
		CARHSP1
		ENO1
		NCAPH
		CKS1B
		MCM3
		LSM3
		TK1
		SLC43A3
		PTMA
		CKAP2L
		SNRPE
		MKI67
		MRPL41
		JPT1
		CCL5
		CLSPN
		TPX2
		DNAJC9
		HIST1H1B
		CBX3
		DDX39A
		NUCKS1
		CCNB1
		SMC2
		PGAM1
		HMGB3
		PPIH
		CENPE
		ASPM
		LMNB1
		RFC2
		ANP32E
		PSMB2
		PKM
		ARL6IP1
		SNRPD1
		CACYBP
		MT-CO2
		WDR34
		PCNA
		MT1E
		POMP
		LDHA
		PCLAF
		HMGN2
		PHF19
		NASP
		MCM6
		ATAD2
		KNL1
		HNRNPA2B1
		KPNA2
		PDCD5
		DNMT1
		NUDT1
		RANBP1
		NDUFA4
		SEM1
		BIRC5
		PLK1
		SNRPB
		TCF19
		CENPK
		UBE2C
		HIRIP3
		HIST1H1E
		TPI1
		HIST1H2AJ
		CCNB2
		SLC25A5
		MCM7
		CDK1
		DBI
		TYMS
		DEK
		CDCA7
		MCM5
		TMEM106C
		KIF22
		ATP5MF
		SNRPG
		CENPW
		PPIA
		CDC20
		CENPH
		COX8A
		GAPDH
		IDH2
		UHRF1
		FAM111B
		RRM2
		ZWINT
		ASF1B
		HNRNPAB
		TOP2A
		FEN1
		HELLS
		TUBA1C
		H2AFX
		HIST1H4C
		CCNA2
		GTSE1
		ACOT7
		CHCHD2
		CDKN3
		COX17
		SIVA1
		LIG1
		KIFC1
		CENPU
		MCM2
		PKMYT1
		MCM4
		DUT
		PTTG1
		USP1
		SMC4
		CENPM
		HMGB2
		STMN1
		GINS2
		RAN
		UBE2T
		CENPF
		NUSAP1
		CKS2
		BANF1
		FAM13A
		DHFR
		MAD2L1
		RRM1
		RPA3
		HMGB1
		ELOC
		DLGAP5
		RPL39L
		H2AFV
		CDCA8
		H2AFY
TC4_vs_TC2_pos	172	EMP1
		CD44
		ANXA2
		THAP2
		XCL1
		IRF4
		HCK
		CSTA
		LGALS2
		MS4A7
		SYNGR2
		ATP6V1F
		RNASE1
		VCAN
		FGL2
		CXCL3
		RAC1
		FOSL2
		FTH1
		IER3
		REL
		HMOX1
		FCGR2A
		CTSS
		CTSB
		LILRB2
		C1QC
		C15orf48
		TYROBP
		HLA-DMA
		COTL1
		SOD2
		GSN
		FCGRT
		FGR
		CPVL
		IFITM3
		PTPRE
		DPYSL2
		MARCKS
		FPR3
		NR4A2
		F13A1
		SGK1
		PLEK
		LYZ
		PSAP
		GNAI2
		HLA-DMB
		DUSP6
		DSE
		NFKBIZ
		FCGR2B
		C5AR1
		MAF
		IL10
		CCL4L2
		FUOM
		STX11
		JAML
		SNX8
		CSF2RA
		ATF3
		SPI1
		FAM49A
		PEA15
		CLEC4A
		RNF130
		TMEM176A
		EFHD2
		CXCL2
		NFKB1
		FOSB
		ATP6V0B
		MIDN
		IL1B
		NPC2
		IGSF6
		IL1R2
		IL4I1
		CCL4
		ATF5
		ARL5B
		KDM6B
		FCER1G
		ALDH2
		EREG
		LST1
		GPX4
		NFKBIA
		ENY2
		CTSH
		CLEC7A
		TNFSF13B
		C1QA
		PIM3
		CHMP1B
		NINJ1
		CTSZ
		PNRC1
		RALA
		CD9
		CCL3L1
		CD36
		FCN1
		ODF3B
		NCF2
		G0S2
		VEGFA
		CSRNP1
		CD63
		SLC7A11
		AREG
		ZNF331
		PPIF
		MMP19
		CLEC10A
		CCL3
		NR4A3
		CSF1R
		SOCS3
		CXCL16
		TIMP1
		TGFBI
		S100A8
		PLAUR
		RAB31
		CYBB
		MRC1
		AIF1
		SPINT2
		IER5
		CST3
		HRH1
		TNFAIP3
		GLA
		GRN
		SERPINA1
		TYMP
		C1QB
		BHLHE40
		CFD
		GSTP1
		ANPEP
		ID2
		SNX10
		MMP12
		TMEM176B
		PHLDA2
		CXCL8
		CCL17
		SAT1
		CD68
		ZEB2
		MNDA
		BCL2A1
		AHR
		CD1C
		IL1RN
		S100A9
		MS4A6A
		NFE2L2
		FTL
		MAFB
		GRINA
		FPR1
		MMP9
		THBD
		KLF4
		HSPH1
		CTSC
		CD14

## Sheet: TABLE S6 NEG vs TC-2
Names	total	elements
TC4_vs_TC2_neg TC1_vs_TC2_neg TC3_vs_TC2_neg	31	ITM2C
		IL7R
		GIMAP4
		RIPOR2
		SELPLG
		SPOCK2
		CNN2
		TPT1
		RPS12
		EEF2
		BIN2
		CD6
		LCK
		GPSM3
		PDCD1
		NOSIP
		ITGB1
		LY6E
		LAPTM5
		CD7
		ISG20
		MAL
		CD247
		TXNIP
		EEF1A1
		LINC00861
		GIMAP7
		BIN1
		GYPC
		CD5
		EIF4B
TC1_vs_TC2_neg TC3_vs_TC2_neg	25	PI16
		R3HDM4
		TNFSF10
		IL10RA
		GLIPR1
		PAG1
		VAMP5
		APBB1IP
		CRBN
		FCMR
		RNASET2
		SAMD3
		CD27
		S1PR4
		GPR183
		NEAT1
		NMRK1
		SAMHD1
		XBP1
		PRDM1
		PDE4B
		S1PR1
		PLSCR3
		GIMAP1
		LMO4
TC4_vs_TC2_neg TC1_vs_TC2_neg	15	EIF3F
		ADD3
		RPLP0
		RPL3
		LDHB
		ERP29
		ACTG1
		CDC25B
		HNRNPA1
		GZMA
		EIF3L
		RPL4
		PRDX2
		DSTN
		ARHGDIB
TC4_vs_TC2_neg TC3_vs_TC2_neg	12	CD52
		RPL13A
		TRAF3IP3
		LIMD2
		EVL
		CCND3
		MALAT1
		SARAF
		ZFP36L2
		GSTK1
		FXYD5
		RPL13
TC1_vs_TC2_neg	51	PRF1
		TXN
		CCDC85B
		GRAP2
		CLEC2B
		ARRB2
		TRBV20-1
		HIST1H1D
		GBP1
		RPLP1
		CYBA
		GBP5
		MYH9
		GLUL
		LIMS1
		CTSW
		AES
		MIR4435-2HG
		RHOF
		CALHM2
		SORL1
		CYTOR
		INPP4B
		ARL4C
		TRAV26-1
		DENND2D
		TSPAN14
		GLG1
		PABPC1
		ATP6V1G1
		M6PR
		LRRFIP1
		GSTP1
		CCR3
		ERGIC3
		THEMIS
		RGS19
		PTGDR2
		HNRNPF
		LITAF
		UBE2J1
		SUSD3
		PCBP2
		OSTF1
		MGAT4A
		P4HB
		PDE3B
		HOPX
		AQP3
		SMCHD1
		NKG7
TC3_vs_TC2_neg	35	RPL10
		N4BP2L2
		NOP53
		PNRC1
		SLC2A3
		CD37
		FAU
		TMEM173
		EVI2B
		PBXIP1
		ERN1
		PFDN5
		RPS14
		C12orf57
		TSC22D3
		RPL30
		STK4
		LTB
		ITM2B
		PIM2
		RPL11
		ARHGAP15
		TNFRSF14
		KIAA1551
		TRADD
		SLFN5
		BTG1
		EEF1D
		SYTL1
		FTL
		LEPROTL1
		HLA-E
		PIK3IP1
		RPS27
		DDX17
TC4_vs_TC2_neg	7	PPIB
		CD3D
		RPS4X
		RPS3
		CD3E
		RPSA
		CD3G
