# Supplementary material for: Single-Cell RNA Sequencing Reveals Tissue Compartment-Specific Plasticity of Mycosis Fungoides Tumor Cells
Source: Front Immunol. 2021 Apr 21;12:666935. doi: 10.3389/fimmu.2021.666935 (PMC8097053; doi:10.3389/fimmu.2021.666935)
Supplement: Supplementary Table 7 — Top 100 differentially expressed genes (scRNA-seq clustermarker) for T-cell clusters, according to highest log fold change ordered by smallest adjusted p-value using Wilcoxon Rank Sum Test with Bonferroni correction, as compared to the rest of the dataset, calculated separately for skin, blood and lymph node (LN) samples. [file Table_7.xls]

## Sheet: T cell clustermarker SKIN
p_val	avg_logFC	pct.1	pct.2	p_val_adj	cluster	gene	annotation
0	2.72543	0.898	0.073	0	1	IL22	T cells TC-1
0	2.57406	0.966	0.062	0	1	TRBV4-1
0	2.31877	1	0.341	0	1	IL32
0	2.16769	0.938	0.062	0	1	LAIR2
0	1.94862	0.976	0.173	0	1	PTPRCAP
0	1.94026	0.902	0.105	0	1	NBAS
0	1.8409	0.998	0.128	0	1	GNLY
0	1.7904	0.59	0.048	0	1	IL13
0	1.76901	0.997	0.319	0	1	IFITM1
0	1.63055	0.954	0.293	0	1	BATF
0	1.53027	0.796	0.065	0	1	TSPAN13
0	1.51162	0.81	0.062	0	1	KLRB1
0	1.5074	0.955	0.16	0	1	CD3E
0	1.50552	0.862	0.106	0	1	PGM2L1
0	1.48156	0.795	0.149	0	1	LTB
0	1.47639	0.863	0.148	0	1	CD82
0	1.46855	0.717	0.052	0	1	CD40LG
0	1.44894	0.991	0.56	0	1	CD52
0	1.44281	0.862	0.113	0	1	SFXN1
0	1.43601	0.99	0.672	0	1	IFITM2
0	1.38394	0.952	0.287	0	1	ALOX5AP
0	1.33987	0.797	0.082	0	1	TIGIT
0	1.28697	0.926	0.139	0	1	CD3D
0	1.22352	0.814	0.157	0	1	TNFRSF18
0	1.21109	0.651	0.065	0	1	TNFSF14
0	1.16171	0.942	0.505	0	1	CORO1A
0	1.14859	0.85	0.192	0	1	TCF4
0	1.12604	0.786	0.091	0	1	ZAP70
0	1.1236	0.837	0.153	0	1	ITM2A
0	1.10789	0.926	0.383	0	1	RAC2
0	1.0911	0.716	0.085	0	1	GATA3
0	1.08502	0.675	0.085	0	1	TRBC1
0	1.0768	0.853	0.141	0	1	CD2
0	1.06173	0.969	0.738	0	1	FXYD5
0	1.05233	0.658	0.058	0	1	TNFRSF25
0	1.04483	0.656	0.045	0	1	KRT7
0	1.03476	0.728	0.089	0	1	TSHZ2
0	1.03211	0.766	0.107	0	1	SEPT1
0	1.02916	0.75	0.089	0	1	SKAP1
0	1.02139	0.601	0.041	0	1	HPGDS
0	1.01765	0.624	0.038	0	1	TRAV8-2
0	1.01548	0.639	0.037	0	1	TRAV8-3
0	1.00619	0.779	0.207	0	1	TMEM243
0	1.00483	0.641	0.055	0	1	PTPRN2
0	0.999468	0.767	0.111	0	1	GZMM
0	0.958222	0.742	0.12	0	1	LAT
0	0.952207	0.662	0.071	0	1	CXCR3
0	0.901753	0.691	0.082	0	1	ITK
0	0.89314	0.577	0.038	0	1	IL26
0	0.889982	0.639	0.079	0	1	TBC1D10C
0	0.884238	0.704	0.095	0	1	SH2D1A
0	0.878292	0.528	0.032	0	1	IL21-AS1
0	0.874298	0.633	0.072	0	1	TOX
0	0.834458	0.999	0.963	0	1	HLA-A
0	0.833514	0.652	0.084	0	1	SH2D2A
0	0.783586	0.506	0.037	0	1	LINC00944
4.04e-305	0.983469	0.78	0.196	1.35e-300	1	ICAM3
2.94e-303	1.02907	0.521	0.046	9.87e-299	1	LTA
3.26e-302	0.984403	0.555	0.059	1.09e-297	1	ICOS
1.58e-297	0.863053	0.5	0.041	5.3e-293	1	CCR10
5.85e-294	0.749185	0.489	0.039	1.96e-289	1	PASK
6.4e-289	1.35391	0.67	0.129	2.15e-284	1	TNFRSF4
8.05e-281	0.755045	0.511	0.054	2.7e-276	1	ICA1
2.4e-280	0.779965	0.568	0.072	8.05e-276	1	SIT1
1.24e-278	0.746808	0.595	0.084	4.17e-274	1	OCIAD2
7.12e-277	1.12718	0.848	0.27	2.39e-272	1	CD69
2.52e-268	0.958595	0.808	0.277	8.45e-264	1	MFSD10
1.76e-266	1.15832	0.841	0.364	5.9e-262	1	CORO1B
1.81e-263	0.865604	0.749	0.203	6.06e-259	1	TSTD1
5.73e-262	1.20777	0.762	0.193	1.92e-257	1	TNF
2.43e-252	0.978053	0.902	0.518	8.16e-248	1	SPCS1
2.42e-247	0.883931	0.759	0.238	8.11e-243	1	SH3KBP1
6.67e-246	0.908908	0.761	0.231	2.24e-241	1	GNG2
6.46e-244	0.955049	0.795	0.279	2.17e-239	1	ANXA6
9.9e-244	0.886491	0.96	0.8	3.32e-239	1	PRDX1
3.35e-238	0.846938	0.945	0.503	1.12e-233	1	CD37
8.89e-237	0.765179	0.973	0.839	2.98e-232	1	CD99
1.85e-234	0.869142	0.969	0.671	6.2e-230	1	HCST
1.57e-230	0.86959	0.843	0.338	5.28e-226	1	IL2RG
4.77e-228	0.765281	0.741	0.212	1.6e-223	1	EVL
6.52e-225	0.794082	0.726	0.217	2.19e-220	1	OPTN
2.14e-223	0.806889	0.671	0.171	7.19e-219	1	SLC9A3R1
1.16e-217	0.750069	0.48	0.067	3.88e-213	1	CDCA7
1.05e-216	0.748107	0.606	0.132	3.53e-212	1	PTPN7
1.84e-215	0.877292	1	0.944	6.17e-211	1	CRIP1
8.63e-213	0.888401	0.356	0.025	2.9e-208	1	IL21
1.24e-212	0.867549	0.888	0.545	4.17e-208	1	SOD1
4.27e-211	0.761384	0.8	0.293	1.43e-206	1	ISG15
1.96e-205	0.892981	0.743	0.264	6.59e-201	1	PTGER4
3.2e-203	1.2636	0.324	0.019	1.07e-198	1	IL4
2.8e-201	0.745628	0.676	0.196	9.38e-197	1	RNF19A
8.78e-193	0.875793	0.349	0.03	2.94e-188	1	CSF2
9.57e-192	0.87488	0.555	0.133	3.21e-187	1	UBXN11
2.51e-182	0.76453	0.842	0.409	8.41e-178	1	LIMD2
1.15e-181	0.991273	0.884	0.542	3.84e-177	1	TSC22D3
9.53e-180	0.83365	0.59	0.153	3.2e-175	1	RGS16
3.39e-160	0.750159	0.748	0.331	1.14e-155	1	SEPT9
1.38e-158	0.884417	0.914	0.76	4.64e-154	1	HSPA8
1.05e-135	0.87765	0.634	0.243	3.51e-131	1	DUSP4
1.06e-123	0.821186	0.829	0.475	3.54e-119	1	RGS1
1.49e-263	1.38266	0.309	0.001	5e-259	4	FOXP3	T cells TC-2
5.43e-209	1.32043	0.618	0.017	1.82e-204	4	SPOCK2
1.07e-116	2.10907	0.794	0.065	3.59e-112	4	CD7
2.69e-97	0.981068	0.412	0.018	9.01e-93	4	CD6
7.54e-88	0.987997	0.324	0.012	2.53e-83	4	CD5
2.04e-81	0.687393	0.206	0.005	6.83e-77	4	RTKN2
4.31e-62	0.702092	0.294	0.015	1.44e-57	4	PDCD1
6.35e-51	1.1888	0.382	0.033	2.13e-46	4	CD27
3.83e-50	1.67884	0.544	0.076	1.29e-45	4	ITM2C
1.35e-41	0.7561	0.309	0.026	4.54e-37	4	CXCR6
7.47e-39	0.763275	0.162	0.007	2.51e-34	4	MAL
4.81e-33	1.51469	0.471	0.084	1.61e-28	4	IL2RA
7.46e-29	0.852927	0.265	0.029	2.5e-24	4	AC017002.3
2.89e-28	1.13687	0.853	0.315	9.68e-24	4	CD3D
1.88e-27	1.06521	0.838	0.3	6.32e-23	4	CD2
3.13e-26	0.989931	0.309	0.043	1.05e-21	4	LINC01943
1.34e-24	0.948338	0.912	0.338	4.51e-20	4	CD3E
1.14e-23	1.11838	0.941	0.729	3.82e-19	4	SARAF
4.52e-23	1.31399	0.544	0.147	1.52e-18	4	TENT5C
1.06e-21	0.92664	0.235	0.03	3.56e-17	4	CCR6
1.17e-21	0.599681	1	0.998	3.92e-17	4	B2M
1.57e-21	1.67144	0.441	0.106	5.26e-17	4	CTLA4
6.92e-20	0.980972	0.603	0.202	2.32e-15	4	LCK
3.89e-19	0.792278	0.971	0.806	1.3e-14	4	ARHGDIB
1.31e-18	0.821695	0.485	0.137	4.39e-14	4	CD247
7.64e-18	0.951871	0.765	0.433	2.56e-13	4	LDHB
8.72e-17	1.02386	0.515	0.17	2.93e-12	4	ICOS
1.87e-16	0.841717	0.985	0.793	6.26e-12	4	HSPA8
7.68e-16	0.872357	0.662	0.273	2.58e-11	4	RHOH
1.08e-15	0.952005	0.544	0.201	3.63e-11	4	TRBC2
1.85e-15	0.650367	0.338	0.079	6.19e-11	4	PRKCH
8.06e-15	1.74108	0.618	0.25	2.7e-10	4	TNFRSF4
9.68e-15	1.20549	0.853	0.594	3.25e-10	4	ZFP36L2
2.98e-14	0.759366	0.985	0.971	1e-09	4	HLA-A
9.19e-14	0.614752	0.971	0.904	3.08e-09	4	RPSA
1.08e-13	0.837988	0.838	0.505	3.61e-09	4	RAC2
1.16e-13	0.999862	0.75	0.48	3.88e-09	4	CYTIP
1.32e-13	0.874574	0.529	0.214	4.44e-09	4	ISG20
3.49e-13	0.890296	0.897	0.723	1.17e-08	4	BTG1
7.15e-13	0.656053	0.985	0.955	2.4e-08	4	ACTG1
7.34e-13	1.27592	0.618	0.306	2.46e-08	4	TNFRSF18
1.2e-12	0.59763	0.206	0.038	4.01e-08	4	TRIB2
2.05e-11	0.616939	0.897	0.546	6.89e-07	4	LAPTM5
8.73e-11	0.844795	0.382	0.137	2.93e-06	4	RORA
9.74e-11	1.01179	0.471	0.21	3.27e-06	4	PIM2
1.02e-10	0.669281	0.25	0.062	3.41e-06	4	GBP5
1.39e-10	0.610779	0.5	0.208	4.66e-06	4	CD3G
1.53e-10	0.654121	0.426	0.162	5.13e-06	4	SYTL3
1.57e-10	0.835844	0.721	0.493	5.28e-06	4	SAMSN1
1.75e-10	0.5966	0.897	0.736	5.86e-06	4	EEF1G
1.77e-10	0.760414	0.632	0.361	5.92e-06	4	LEPROTL1
1.99e-10	0.613342	0.853	0.791	6.68e-06	4	FXYD5
2.31e-10	0.807736	0.515	0.229	7.76e-06	4	GATA3
2.37e-10	0.823901	0.485	0.216	7.94e-06	4	PBXIP1
2.48e-10	0.810063	0.75	0.4	8.32e-06	4	CD69
4.64e-10	0.93824	0.824	0.619	1.56e-05	4	TSC22D3
5.47e-10	0.868567	0.868	0.683	1.84e-05	4	DDIT4
6.33e-10	0.645511	0.279	0.081	2.12e-05	4	PDE4D
6.74e-10	0.903218	0.618	0.365	2.26e-05	4	LY6E
1.8e-09	0.731798	0.559	0.261	6.02e-05	4	LAT
1.81e-09	0.914795	0.588	0.343	6.07e-05	4	UGP2
1.96e-09	0.614024	0.338	0.119	6.56e-05	4	CD28
3.07e-09	0.602211	0.279	0.085	0.000102919	4	IL2RB
8.4e-09	1.00015	0.397	0.169	0.000281629	4	SATB1
1.52e-08	1.00466	0.706	0.48	0.000509569	4	IL7R
2.05e-08	0.817534	0.574	0.354	0.000687989	4	CDKN1B
4.8e-08	0.624645	0.382	0.162	0.00160916	4	CAMK4
5.83e-08	0.772233	0.588	0.331	0.00195688	4	DUSP4
6.82e-08	1.02193	0.544	0.296	0.00228631	4	LTB
7.75e-08	1.10961	0.279	0.098	0.0026001	4	HPGD
1.06e-07	0.818526	0.368	0.16	0.00355289	4	PMAIP1
1.08e-07	0.659823	0.559	0.34	0.0036144	4	PRNP
1.24e-07	0.65765	0.529	0.307	0.00415428	4	GYPC
2.22e-07	0.600015	1	0.941	0.00745585	4	JUNB
2.44e-07	0.745627	0.382	0.176	0.00819232	4	NDFIP2
5.29e-07	0.656005	0.485	0.284	0.0177369	4	RHBDD2
6.14e-07	0.619864	0.706	0.438	0.0206028	4	ALOX5AP
6.54e-07	0.625294	0.544	0.33	0.0219408	4	ICAM3
9.34e-07	0.644229	0.559	0.354	0.0313302	4	MIR4435-2HG
1.01e-06	0.598409	0.588	0.399	0.033972	4	STK4
1.07e-06	0.652727	0.529	0.313	0.0358255	4	PRDM1
1.31e-06	0.645588	0.897	0.755	0.0437834	4	SLC2A3
1.57e-06	0.592145	0.324	0.144	0.0526989	4	FLT3LG
3.56e-06	0.710874	0.515	0.332	0.119264	4	EML4
4.11e-06	0.600372	0.265	0.106	0.137728	4	TBCC
5.75e-06	0.597376	0.691	0.57	0.192958	4	STK17B
7e-06	0.609519	0.529	0.351	0.234709	4	CYTOR
7.86e-06	0.783232	0.471	0.302	0.26359	4	G3BP2
9.89e-06	0.640385	0.426	0.237	0.331601	4	PDE4B
1.36e-05	0.600425	0.529	0.333	0.457517	4	EVL
1.7e-05	0.609848	0.603	0.454	0.569271	4	IL2RG
2.37e-05	0.715257	0.294	0.14	0.795426	4	SELL
4.88e-05	0.824072	0.294	0.141	1	4	TRAC
5.3e-05	0.622296	0.471	0.315	1	4	CLDND1
5.72e-05	0.748914	0.471	0.341	1	4	ITGB1
6.6e-05	0.698022	0.426	0.277	1	4	ABI1
0.000128814	0.693764	0.559	0.419	1	4	CREM
0.000239935	1.19686	0.324	0.179	1	4	GEM
0.000458663	0.698043	0.412	0.273	1	4	TOB1
0.00146479	0.629707	0.529	0.449	1	4	RNF213
0	3.12477	0.911	0.044	0	6	NKG7	T cells TC-5
0	3.01448	0.772	0.011	0	6	GZMK
0	2.60298	0.795	0.015	0	6	GZMH
0	2.59354	0.815	0.06	0	6	GZMA
0	2.5777	0.788	0.009	0	6	CD8A
0	2.57365	0.758	0.021	0	6	GZMB
0	1.91954	0.702	0.037	0	6	CTSW
0	1.9182	0.623	0.006	0	6	CD8B
9.61e-278	1.51823	0.45	0.015	3.22e-273	6	LAG3
1.06e-276	1.31565	0.417	0.011	3.57e-272	6	CD27
2.59e-269	1.6586	0.589	0.039	8.68e-265	6	CD7
1.49e-258	1.64346	0.553	0.036	5e-254	6	PRF1
3.47e-251	3.24077	0.927	0.212	1.16e-246	6	CCL5
9.06e-228	1.26824	0.305	0.005	3.04e-223	6	LINC02446
6.01e-166	2.31709	0.649	0.114	2.01e-161	6	IFNG
1.47e-159	1.12439	0.235	0.006	4.94e-155	6	CRTAM
1.92e-131	0.822445	0.232	0.009	6.43e-127	6	CD6
1.03e-129	0.84812	0.232	0.01	3.45e-125	6	THEMIS
3.38e-115	1.77639	0.752	0.209	1.13e-110	6	CCL4
2.48e-114	0.787162	0.993	0.985	8.33e-110	6	RPS15A
8.93e-107	0.696427	0.185	0.007	2.99e-102	6	PDCD1
7.86e-106	1.16814	0.424	0.067	2.63e-101	6	GIMAP4
5.08e-104	0.777873	0.987	0.986	1.71e-99	6	RPS27
2.65e-101	0.905692	0.232	0.016	8.9e-97	6	CXCR6
2.03e-98	1.54215	0.129	0.002	6.8e-94	6	TRBV20-1
4.37e-91	1.27705	0.884	0.554	1.47e-86	6	CST7
2.46e-88	0.722159	0.199	0.013	8.26e-84	6	KLRG1
1.55e-87	1.05711	0.841	0.311	5.21e-83	6	CD3E
3.67e-85	1.44353	0.815	0.376	1.23e-80	6	CD69
8.83e-78	0.703316	0.212	0.019	2.96e-73	6	SAMD3
1.07e-77	1.48223	0.821	0.577	3.58e-73	6	CXCR4
5.99e-75	1.61044	0.646	0.271	2.01e-70	6	CLEC2B
1.61e-73	1.05274	0.854	0.413	5.39e-69	6	ALOX5AP
2.26e-71	1.04465	0.728	0.294	7.59e-67	6	CD3D
1.38e-67	0.680271	0.175	0.014	4.64e-63	6	AC243829.4
4.75e-64	0.734266	0.877	0.324	1.59e-59	6	PTPRCAP
2.68e-59	1.04483	0.649	0.283	8.98e-55	6	CD2
5.03e-59	1.75492	0.202	0.024	1.69e-54	6	XCL2
1.1e-57	0.834603	0.315	0.066	3.7e-53	6	PRKCH
3.88e-57	0.980877	0.887	0.79	1.3e-52	6	HSPA8
1.52e-54	1.0044	0.5	0.187	5.09e-50	6	LCK
1.62e-53	1.30623	0.785	0.584	5.42e-49	6	ZFP36L2
1.19e-51	0.956913	0.573	0.242	3.99e-47	6	GZMM
1.15e-50	0.794589	0.195	0.028	3.85e-46	6	RCAN2
3.07e-50	1.03061	0.417	0.134	1.03e-45	6	TENT5C
3.87e-50	0.776768	0.262	0.051	1.3e-45	6	GBP5
3.2e-49	0.857185	0.838	0.725	1.07e-44	6	SARAF
2.47e-48	1.05042	0.381	0.117	8.29e-44	6	TC2N
4.76e-48	0.840287	0.318	0.08	1.6e-43	6	BIN2
1.01e-47	1.06134	0.483	0.199	3.38e-43	6	ISG20
1.01e-47	1.05556	0.566	0.258	3.39e-43	6	RHOH
3.46e-47	0.866841	0.775	0.491	1.16e-42	6	RAC2
1.15e-46	1.07945	0.901	0.795	3.87e-42	6	DNAJB1
8.01e-43	1.0415	0.384	0.133	2.69e-38	6	FYN
1.87e-42	0.960299	0.811	0.719	6.28e-38	6	BTG1
2.49e-42	0.991993	0.464	0.195	8.36e-38	6	CD3G
5.67e-41	0.984291	0.583	0.323	1.9e-36	6	RARRES3
1e-40	1.10643	0.662	0.471	3.35e-36	6	CYTIP
2.71e-40	1.09336	0.725	0.539	9.1e-36	6	BTG2
1.74e-38	0.983352	0.593	0.293	5.83e-34	6	ITM2A
8.12e-38	0.903828	0.394	0.15	2.72e-33	6	SYTL3
3.64e-36	0.997791	0.434	0.19	1.22e-31	6	TRBC2
1.48e-35	1.12564	0.394	0.161	4.97e-31	6	PIK3R1
1.74e-35	0.726031	0.795	0.676	5.82e-31	6	PTPRC
5.09e-33	0.95184	0.46	0.225	1.71e-28	6	APOBEC3G
5.18e-33	0.780912	0.252	0.066	1.74e-28	6	HOPX
7.4e-33	0.976553	0.616	0.392	2.48e-28	6	TAGAP
5.94e-32	1.00646	0.493	0.266	1.99e-27	6	TUBA4A
7.23e-30	0.840272	0.368	0.154	2.42e-25	6	CBLB
1.71e-29	0.733081	0.805	0.678	5.72e-25	6	DDIT4
2.37e-29	0.723917	0.334	0.129	7.95e-25	6	CD247
1.74e-27	0.812114	0.275	0.095	5.85e-23	6	PCED1B
5.78e-27	0.847031	0.394	0.186	1.94e-22	6	CD96
4.5e-26	0.801492	0.52	0.323	1.51e-21	6	EVL
3.91e-24	0.722472	0.255	0.09	1.31e-19	6	FASLG
6.73e-24	0.751099	0.662	0.565	2.26e-19	6	STK17B
9.16e-24	0.672606	0.341	0.15	3.07e-19	6	LBH
1.18e-22	0.740578	0.371	0.179	3.94e-18	6	GIMAP7
4.31e-22	0.711322	0.252	0.094	1.45e-17	6	PTPN22
4.81e-21	0.684497	0.245	0.092	1.61e-16	6	HELB
1.35e-20	1.03412	0.318	0.155	4.51e-16	6	CMC1
1.61e-20	0.752038	0.411	0.225	5.39e-16	6	SH2D1A
2.09e-20	0.714545	0.56	0.363	7e-16	6	TXNIP
6.13e-19	0.757663	0.589	0.492	2.06e-14	6	PPP1R2
1.57e-18	0.776938	0.49	0.357	5.25e-14	6	STOM
1.33e-17	0.746441	0.483	0.345	4.47e-13	6	CYTOR
4.06e-17	0.71183	0.325	0.174	1.36e-12	6	STK17A
1.02e-16	0.771191	0.44	0.301	3.4e-12	6	GYPC
1.55e-16	0.752116	0.54	0.464	5.2e-12	6	CNN2
2.78e-16	0.681423	0.672	0.647	9.32e-12	6	DNAJA1
7.46e-16	0.915459	0.43	0.309	2.5e-11	6	CLDND1
1.71e-15	0.713009	0.424	0.286	5.74e-11	6	ACAP1
7.36e-15	0.737209	0.599	0.551	2.47e-10	6	BRD2
7.56e-15	1.32481	0.291	0.141	2.54e-10	6	CCL4L2
3.34e-14	0.747841	0.47	0.362	1.12e-09	6	LY6E
1.46e-13	0.700725	0.5	0.404	4.91e-09	6	CD48
5.32e-11	0.74198	0.318	0.207	1.78e-06	6	PIM2
1.88e-06	0.713082	0.394	0.343	0.0631614	6	CITED2
2.31e-05	0.71387	0.272	0.212	0.773372	6	CISH
0.00227633	0.723271	0.046	0.105	1	6	HPGD
0	1.32297	0.545	0.004	0	8	UBE2C	T cells TC-3
0	1.08613	0.795	0.017	0	8	PCLAF
0	1.03178	0.561	0.007	0	8	PKMYT1
0	0.864324	0.47	0.004	0	8	BIRC5
0	0.762467	0.652	0.017	0	8	CDKN3
3.66e-285	0.819228	0.455	0.007	1.23e-280	8	RRM2
8.13e-275	0.813453	0.72	0.031	2.73e-270	8	MAD2L1
1.31e-244	0.700806	0.53	0.016	4.41e-240	8	CLSPN
3.81e-236	0.772079	0.523	0.017	1.28e-231	8	TK1
2.59e-233	0.83355	0.515	0.016	8.68e-229	8	TOP2A
1.47e-223	0.710523	0.492	0.016	4.92e-219	8	MKI67
7.75e-214	1.0097	0.591	0.027	2.6e-209	8	CENPF
5.65e-193	1.06685	0.818	0.071	1.89e-188	8	MCM7
6.79e-164	0.644121	0.614	0.043	2.28e-159	8	WDR34
7e-153	0.930785	0.788	0.084	2.35e-148	8	PCNA
2.83e-151	0.770857	0.659	0.056	9.51e-147	8	CENPM
8.06e-148	1.05101	0.811	0.096	2.7e-143	8	MCM3
2.03e-132	0.678134	0.341	0.014	6.8e-128	8	CCNB1
3.23e-132	0.655661	0.356	0.016	1.08e-127	8	CDC20
4.58e-121	2.16347	0.962	0.222	1.54e-116	8	STMN1
6.61e-117	0.816757	0.735	0.097	2.22e-112	8	DNAJC9
1.87e-115	0.647489	0.697	0.082	6.27e-111	8	TMEM106C
8e-113	0.688389	0.538	0.05	2.68e-108	8	NUSAP1
1.98e-111	0.773214	0.667	0.08	6.63e-107	8	CKS1B
6.08e-100	0.693096	0.674	0.092	2.04e-95	8	RPL39L
1.32e-99	1.1005	0.932	0.229	4.41e-95	8	RPA3
2.22e-91	0.836968	0.818	0.144	7.45e-87	8	CDCA7
2.4e-90	0.643939	0.636	0.089	8.04e-86	8	CENPW
1.07e-85	1.64764	0.917	0.255	3.6e-81	8	HMGB2
2.37e-82	0.653212	0.78	0.145	7.96e-78	8	TMEM14A
1.71e-81	0.640361	0.818	0.156	5.74e-77	8	CCDC167
1.38e-76	0.694446	0.636	0.104	4.62e-72	8	SMC4
4.21e-73	1.20324	0.894	0.245	1.41e-68	8	PTTG1
1.11e-72	0.833039	0.841	0.201	3.71e-68	8	NUDT1
2.58e-72	1.37102	0.947	0.371	8.64e-68	8	DUT
2.09e-63	0.733844	0.818	0.208	7e-59	8	CARHSP1
2.34e-61	1.31937	0.992	0.717	7.84e-57	8	H2AFZ
6.64e-61	0.775904	0.735	0.171	2.23e-56	8	KRT7
1.2e-60	0.696942	0.78	0.181	4.01e-56	8	TNFRSF25
7.99e-60	0.822135	0.894	0.267	2.68e-55	8	ANP32E
1.07e-58	0.77059	0.856	0.229	3.6e-54	8	MT1E
6.05e-58	0.746517	1	0.958	2.03e-53	8	PPIA
1.34e-57	0.648723	0.765	0.184	4.49e-53	8	LMNB1
3.91e-57	0.969839	0.992	0.697	1.31e-52	8	RAN
1.35e-55	0.991928	0.894	0.273	4.52e-51	8	NBAS
6.94e-54	0.749809	0.833	0.218	2.33e-49	8	TSPAN13
8.61e-54	0.877002	0.909	0.248	2.89e-49	8	LAIR2
1.45e-53	1.08761	0.932	0.313	4.86e-49	8	GNLY
4.02e-53	0.82393	0.909	0.328	1.35e-48	8	H2AFV
5.87e-51	0.673587	0.803	0.206	1.97e-46	8	TRBC1
3.01e-50	1.20957	1	0.807	1.01e-45	8	TUBA1B
7.65e-50	1.18715	0.977	0.735	2.57e-45	8	TUBB
3.9e-49	0.849916	0.917	0.295	1.31e-44	8	ITM2A
6.86e-49	0.728084	0.689	0.159	2.3e-44	8	IL13
1.01e-48	0.737202	0.992	0.842	3.37e-44	8	CHCHD2
1.53e-48	0.641558	0.864	0.248	5.13e-44	8	LAT
2.78e-48	0.819016	0.962	0.504	9.33e-44	8	CBX3
4.61e-48	0.930368	0.894	0.255	1.55e-43	8	TRBV4-1
8.37e-48	0.72897	0.879	0.265	2.81e-43	8	PGM2L1
1.05e-47	0.838568	0.848	0.248	3.52e-43	8	IL22
1.35e-47	0.817001	0.962	0.503	4.53e-43	8	HMGN1
8.79e-47	0.690606	0.826	0.276	2.95e-42	8	NASP
3.48e-46	0.770149	0.917	0.297	1.17e-41	8	CD82
3.82e-45	0.709613	1	0.85	1.28e-40	8	HNRNPA2B1
1.18e-44	0.89259	0.803	0.242	3.95e-40	8	MIR155HG
1.18e-44	0.690348	0.894	0.341	3.96e-40	8	RANBP1
5.47e-44	0.88327	0.947	0.51	1.83e-39	8	JPT1
7.51e-44	0.84033	0.856	0.294	2.52e-39	8	TNFRSF18
2.14e-43	0.720234	0.871	0.332	7.18e-39	8	RAD21
7.53e-43	1.2509	0.97	0.664	2.53e-38	8	HMGN2
3.46e-42	0.792312	0.917	0.454	1.16e-37	8	CALM3
9.79e-42	0.64312	0.924	0.338	3.28e-37	8	GNG2
4.84e-41	0.710286	0.955	0.423	1.62e-36	8	LDHB
2.01e-40	0.747277	0.924	0.433	6.74e-36	8	PDCD5
2.15e-40	0.67311	0.803	0.273	7.22e-36	8	SLC9A3R1
7.66e-40	0.826761	1	0.956	2.57e-35	8	CRIP1
8.1e-40	0.966279	0.992	0.652	2.72e-35	8	MT2A
1.14e-39	0.65571	0.833	0.322	3.81e-35	8	DDX39A
4.39e-39	0.862487	0.992	0.596	1.47e-34	8	CORO1A
2.03e-38	0.858788	0.992	0.833	6.8e-34	8	PRDX1
2.9e-38	0.976753	0.962	0.482	9.73e-34	8	IL32
3.38e-38	0.675103	0.932	0.384	1.13e-33	8	ANXA6
2.39e-37	0.641897	0.841	0.312	8.01e-33	8	SEPT11
3.71e-37	0.712161	0.909	0.426	1.24e-32	8	SNRPD1
2.85e-36	0.708402	0.977	0.629	9.55e-32	8	SNRPG
2.53e-35	0.822969	0.909	0.462	8.49e-31	8	CORO1B
2.85e-35	0.673098	0.886	0.478	9.54e-31	8	YWHAQ
4.07e-35	0.663895	0.909	0.408	1.37e-30	8	NUCKS1
5.55e-35	0.7113	0.962	0.432	1.86e-30	8	BATF
1.98e-33	0.689598	0.992	0.894	6.64e-29	8	TAGLN2
5.11e-33	0.660353	0.947	0.535	1.71e-28	8	ANP32B
7.99e-33	0.64724	0.939	0.329	2.68e-28	8	CD3E
2.2e-32	0.669526	0.886	0.439	7.38e-28	8	SRI
7.72e-32	0.650464	0.939	0.555	2.59e-27	8	SERBP1
1.93e-31	0.636649	0.955	0.543	6.49e-27	8	SEPT7
7.72e-31	1.53814	0.614	0.218	2.59e-26	8	HIST1H4C
2.58e-30	0.687919	0.985	0.829	8.65e-26	8	NPM1
3.13e-30	0.733515	0.977	0.871	1.05e-25	8	HMGB1
4e-26	0.741768	0.659	0.244	1.34e-21	8	TNFRSF4
9.31e-23	0.667625	0.955	0.633	3.12e-18	8	RPL22L1

## Sheet: T cell clustermarker PBMCs
p_val	avg_logFC	pct.1	pct.2	p_val_adj	cluster	gene	annotation
0	3.04226	0.991	0.022	0	1	TRBV4-1	T cells TC-1
0	1.97258	0.569	0.011	0	1	IL22
0	1.52857	0.832	0.021	0	1	TRAV8-3
0	1.51753	0.842	0.068	0	1	LAIR2
0	1.35597	0.84	0.063	0	1	TIGIT
0	1.2988	0.816	0.074	0	1	CXCR3
0	1.27811	0.737	0.023	0	1	TSPAN13
0	1.23671	0.772	0.044	0	1	TCF4
0	1.18905	0.772	0.07	0	1	TCF7
0	1.10862	0.678	0.026	0	1	TRAV8-2
0	0.928408	0.573	0.011	0	1	KIR3DL2
2.17e-293	1.156	0.702	0.059	7.26e-289	1	PGM2L1
3.25e-290	1.75254	1	0.197	1.09e-285	1	GNLY
1.16e-266	1.84914	1	0.452	3.9e-262	1	IFITM1
4.1e-265	0.700312	0.44	0.006	1.37e-260	1	DMD
7.19e-257	1.02856	0.792	0.095	2.41e-252	1	KLRB1
8.57e-251	2.01696	0.965	0.293	2.87e-246	1	LTB
1.88e-250	0.716566	0.418	0.006	6.3e-246	1	TTC39C-AS1
9.75e-250	1.30808	0.943	0.231	3.27e-245	1	OPTN
2.09e-248	1.63834	1	0.378	7.02e-244	1	IL32
3.42e-245	0.799498	0.495	0.021	1.15e-240	1	LINC00944
6.76e-243	0.779071	0.519	0.027	2.27e-238	1	ICA1
3.29e-239	0.655949	0.411	0.007	1.1e-234	1	AP002884.1
2.61e-223	1.3892	0.998	0.354	8.75e-219	1	PTPRCAP
4.42e-199	0.783528	0.578	0.062	1.48e-194	1	TOX
3.45e-186	0.722039	1	0.991	1.16e-181	1	TMSB4X
1.13e-180	0.941272	0.888	0.231	3.79e-176	1	ZAP70
9.27e-180	0.630251	0.411	0.025	3.11e-175	1	TNFRSF14-AS1
1.76e-179	1.08381	0.915	0.264	5.89e-175	1	SYNE2
4.36e-179	0.835457	0.586	0.079	1.46e-174	1	PTPRN2
1.23e-178	0.726571	0.449	0.034	4.14e-174	1	PASK
1.05e-175	0.63374	0.411	0.026	3.52e-171	1	HPGDS
1.74e-175	1.27021	0.939	0.433	5.84e-171	1	SLC9A3R1
3.75e-174	1.29231	0.753	0.169	1.26e-169	1	LMNA
1.91e-173	0.903638	0.757	0.164	6.39e-169	1	SFXN1
7.5e-169	0.928505	1	0.917	2.51e-164	1	IFITM2
1.64e-167	0.85616	0.488	0.052	5.51e-163	1	CRIP2
2.28e-166	0.606902	0.46	0.042	7.63e-162	1	AC090152.1
1.37e-165	0.84704	0.683	0.124	4.6e-161	1	CD40LG
1.56e-165	0.697012	1	0.972	5.23e-161	1	RPL36
3.71e-164	0.87136	0.711	0.143	1.24e-159	1	TNFRSF25
4.92e-161	0.685358	0.545	0.072	1.65e-156	1	STMN3
9.27e-157	0.71839	0.805	0.181	3.11e-152	1	GZMM
2.72e-156	0.870936	0.306	0.011	9.14e-152	1	AIRE
6.41e-153	1.01616	0.991	0.345	2.15e-148	1	CD3E
7.53e-153	0.838077	0.761	0.179	2.53e-148	1	OCIAD2
1.87e-151	0.662493	0.47	0.056	6.26e-147	1	KCNN4
2.95e-148	0.999991	0.838	0.276	9.9e-144	1	CD82
2.01e-142	1.29429	0.654	0.141	6.74e-138	1	CCR10
7.54e-142	0.674531	0.56	0.093	2.53e-137	1	U2AF1L4
1.86e-131	0.808805	0.772	0.222	6.24e-127	1	TSTD1
6.34e-130	0.82646	0.963	0.319	2.13e-125	1	CD3D
1.12e-126	0.81951	0.88	0.283	3.74e-122	1	LAT
5.17e-125	0.631352	0.403	0.049	1.73e-120	1	PTP4A3
9.9e-125	0.632363	0.47	0.073	3.32e-120	1	EEPD1
6.08e-124	0.973063	0.998	0.884	2.04e-119	1	CRIP1
6.63e-123	0.743627	0.628	0.148	2.22e-118	1	SEPT11
7.09e-123	0.713818	0.722	0.196	2.38e-118	1	FLT3LG
6.3e-120	0.701424	0.772	0.219	2.11e-115	1	SKAP1
1.01e-118	0.741053	1	0.891	3.39e-114	1	CD52
2.89e-117	0.808624	0.84	0.341	9.69e-113	1	MFSD10
2.09e-116	0.594229	0.991	0.985	7.02e-112	1	HLA-A
7.94e-111	0.717307	0.851	0.313	2.66e-106	1	TBC1D10C
8.46e-111	0.753587	0.849	0.305	2.84e-106	1	IL2RG
1.85e-110	0.764891	0.969	0.666	6.19e-106	1	MIF
7.26e-105	0.795632	0.726	0.256	2.43e-100	1	TMBIM1
2.28e-104	0.659046	0.989	0.863	7.64e-100	1	CALM1
6.58e-104	0.588047	0.991	0.918	2.21e-99	1	RPS5
1.06e-100	0.664411	0.508	0.105	3.57e-96	1	RGS1
3.53e-99	0.762002	0.678	0.221	1.18e-94	1	BATF
4.43e-96	0.677146	0.659	0.192	1.48e-91	1	PIM2
5.21e-95	0.611588	0.904	0.302	1.75e-90	1	IL7R
4.56e-94	0.774248	0.807	0.351	1.53e-89	1	CORO1B
1.72e-93	0.617313	1	0.97	5.76e-89	1	MT-ND5
1.93e-93	0.678749	0.779	0.306	6.48e-89	1	POLR3GL
5.19e-92	0.5946	0.95	0.384	1.74e-87	1	EVL
7.07e-91	0.75998	0.895	0.457	2.37e-86	1	EZR
7.49e-91	0.610917	0.751	0.253	2.51e-86	1	CDC25B
8.33e-89	0.69353	0.869	0.484	2.79e-84	1	SEPT9
7.28e-88	0.66324	0.79	0.335	2.44e-83	1	PPP2R5C
2.24e-87	0.650359	0.904	0.521	7.5e-83	1	MBP
2.22e-85	0.658411	0.932	0.692	7.44e-81	1	PRDX1
2.67e-85	0.682489	0.842	0.424	8.96e-81	1	SH3KBP1
7.88e-85	0.713429	0.98	0.857	2.64e-80	1	UCP2
2.54e-84	0.640929	0.926	0.448	8.52e-80	1	ALOX5AP
1.38e-83	0.634567	0.902	0.515	4.61e-79	1	SOD1
3.13e-83	0.672169	0.667	0.214	1.05e-78	1	DDIT4
1.2e-82	0.594343	0.707	0.231	4.03e-78	1	ITM2A
1.08e-81	0.63754	0.77	0.328	3.61e-77	1	C9orf78
2.98e-81	0.586934	0.632	0.213	9.99e-77	1	OGDH
9.8e-81	0.589343	0.689	0.252	3.29e-76	1	TAF7
5.41e-80	0.650388	0.888	0.475	1.82e-75	1	ANXA6
6.61e-80	0.639586	0.731	0.301	2.22e-75	1	PARP1
3.09e-79	0.723811	0.575	0.18	1.04e-74	1	BIRC3
1.02e-77	0.582975	0.652	0.24	3.41e-73	1	TMC6
8.9e-75	0.712575	0.72	0.314	2.98e-70	1	UBXN11
1.02e-72	0.632835	0.761	0.333	3.43e-68	1	ARHGAP15
4.9e-72	0.62947	0.952	0.664	1.64e-67	1	HSPA8
7.85e-71	0.605	0.676	0.244	2.63e-66	1	CD69
3.15e-68	0.621439	0.932	0.569	1.06e-63	1	LGALS3
1.16e-283	1.58334	0.961	0.252	3.89e-279	4	IL7R	T cells TC-2
1.67e-264	1.43311	0.963	0.488	5.61e-260	4	LDHB
3.45e-258	1.54169	0.607	0.059	1.16e-253	4	ITM2C
1.32e-251	1.27442	0.659	0.086	4.41e-247	4	TNFRSF4
4.55e-236	1.09767	0.614	0.066	1.53e-231	4	SPOCK2
2.14e-229	1.40697	0.913	0.432	7.18e-225	4	ITGB1
3.33e-210	0.931285	0.527	0.05	1.12e-205	4	CD5
7.94e-201	1.02949	0.832	0.224	2.66e-196	4	LCK
4.84e-197	1.00347	0.396	0.018	1.62e-192	4	MAL
6.6e-194	0.930783	0.984	0.89	2.21e-189	4	FXYD5
5.81e-192	1.11423	0.811	0.255	1.95e-187	4	ISG20
5.21e-189	1.01288	0.942	0.285	1.75e-184	4	CD3D
4.2e-186	1.01076	0.58	0.094	1.41e-181	4	TNFRSF18
1.15e-183	1.10573	0.603	0.095	3.84e-179	4	CD7
5.88e-183	1.01607	0.985	0.307	1.97e-178	4	CD3E
2.48e-179	0.856663	0.994	0.887	8.33e-175	4	RPSA
4.24e-179	1.07743	0.725	0.182	1.42e-174	4	GATA3
5.31e-172	0.887595	0.979	0.769	1.78e-167	4	SARAF
1.38e-166	0.851615	0.698	0.174	4.62e-162	4	CD247
5.53e-163	0.758279	0.404	0.034	1.85e-158	4	PDCD1
4.92e-161	0.968172	0.738	0.227	1.65e-156	4	BIN1
1.45e-158	0.972105	0.606	0.133	4.87e-154	4	PI16
3.36e-155	0.874979	0.908	0.359	1.13e-150	4	EVL
3.06e-151	0.881988	1	0.34	1.03e-146	4	IL32
1.54e-146	0.772206	1	0.885	5.18e-142	4	CD52
7.32e-145	0.959046	0.9	0.425	2.46e-140	4	ALOX5AP
5.89e-143	1.11771	0.777	0.352	1.98e-138	4	NOSIP
8.59e-143	0.83001	0.985	0.318	2.88e-138	4	PTPRCAP
2.54e-142	0.863415	0.955	0.645	8.52e-138	4	HSPA8
9.64e-142	0.842939	0.808	0.264	3.23e-137	4	LAT
1.31e-141	0.890047	0.709	0.201	4.41e-137	4	ITM2A
2.52e-141	0.994933	0.729	0.284	8.45e-137	4	DSTN
1.72e-139	0.823158	0.745	0.231	5.77e-135	4	CD3G
1.06e-138	0.714888	0.46	0.067	3.57e-134	4	CD6
1.53e-138	0.842608	0.653	0.179	5.14e-134	4	TRAT1
3.48e-137	0.960559	0.855	0.472	1.17e-132	4	CNN2
4e-135	0.857867	0.632	0.172	1.34e-130	4	SIT1
6.4e-134	0.762509	0.761	0.241	2.15e-129	4	SEPT1
7.2e-130	0.839052	0.985	0.688	2.41e-125	4	TXNIP
3.49e-129	0.665598	0.436	0.069	1.17e-124	4	INPP4B
5.06e-129	0.992265	0.633	0.161	1.7e-124	4	GZMA
8.47e-129	0.834244	0.499	0.106	2.84e-124	4	GPR183
2.72e-127	0.855069	0.931	0.62	9.14e-123	4	LY6E
1.32e-122	0.641113	0.981	0.895	4.43e-118	4	EEF2
9.42e-122	0.691104	0.268	0.016	3.16e-117	4	CCR3
1.07e-121	0.832955	0.772	0.339	3.6e-117	4	GYPC
2.85e-121	0.810943	0.624	0.185	9.56e-117	4	LIME1
1.79e-120	0.713711	0.73	0.246	6.01e-116	4	CD2
1.64e-119	0.778305	0.603	0.174	5.51e-115	4	CAMK4
2.14e-118	0.724315	0.958	0.765	7.17e-114	4	GSTK1
1.11e-117	0.629751	0.973	0.82	3.71e-113	4	HINT1
2.66e-117	0.689873	0.439	0.084	8.93e-113	4	TESPA1
4.45e-117	0.654489	0.247	0.012	1.49e-112	4	PTGDR2
1.51e-116	0.845753	0.68	0.271	5.08e-112	4	PLSCR3
3.36e-115	0.749728	0.685	0.216	1.13e-110	4	CD69
5.23e-114	0.750462	0.691	0.237	1.75e-109	4	CDC25B
6.21e-110	0.752846	0.622	0.204	2.08e-105	4	PBXIP1
1.04e-109	0.613235	0.315	0.037	3.5e-105	4	CCR4
4.12e-109	0.801303	0.637	0.205	1.38e-104	4	TRBC2
6.16e-108	0.72618	0.612	0.205	2.07e-103	4	RHOF
1.75e-107	0.66273	0.948	0.714	5.85e-103	4	NPM1
1.78e-107	0.822216	0.653	0.253	5.98e-103	4	CYTOR
1.4e-103	0.721142	0.532	0.146	4.71e-99	4	S1PR1
1.76e-101	0.606318	0.955	0.813	5.89e-97	4	PPIB
6.98e-101	0.683919	0.966	0.75	2.34e-96	4	ZFP36L2
1.55e-100	0.663101	0.415	0.085	5.21e-96	4	PRDM1
6.44e-100	0.727837	0.583	0.181	2.16e-95	4	PIM2
1.37e-99	0.639518	0.456	0.106	4.58e-95	4	SAMD3
1.88e-99	0.595973	0.952	0.812	6.3e-95	4	RAC2
2.23e-99	0.767947	0.679	0.283	7.47e-95	4	SLFN5
1.32e-98	0.608854	0.362	0.065	4.43e-94	4	SUSD3
1.79e-97	0.831168	0.397	0.075	6.01e-93	4	HOPX
4.04e-96	0.666527	0.743	0.297	1.35e-91	4	IL2RG
1.02e-95	0.742698	0.777	0.411	3.43e-91	4	AES
7.41e-95	0.698247	0.685	0.291	2.48e-90	4	PRDX2
1.95e-94	0.842008	0.548	0.189	6.53e-90	4	LMO4
1.12e-93	0.638638	0.997	0.968	3.75e-89	4	ACTG1
2.05e-92	0.722795	0.874	0.562	6.87e-88	4	GIMAP4
1.39e-89	0.625286	0.918	0.699	4.66e-85	4	SSR2
5.94e-89	0.6486	0.504	0.15	1.99e-84	4	ARL4C
1.93e-87	0.649312	0.596	0.204	6.49e-83	4	ETS1
3.23e-87	0.569451	0.233	0.022	1.08e-82	4	AQP3
1.01e-84	0.57514	0.422	0.108	3.39e-80	4	FKBP11
4.11e-83	0.672926	0.75	0.409	1.38e-78	4	YWHAQ
3.01e-81	0.710082	0.496	0.147	1.01e-76	4	CCR10
4.69e-81	0.735829	0.582	0.206	1.57e-76	4	DDIT4
3e-78	0.609621	0.664	0.293	1.01e-73	4	TUBA4A
1.67e-74	0.613092	0.788	0.471	5.62e-70	4	TRAF3IP3
3.18e-70	0.586478	0.801	0.471	1.07e-65	4	ANXA6
1.33e-69	0.659691	0.693	0.391	4.48e-65	4	LEPROTL1
4.86e-69	0.64133	0.763	0.503	1.63e-64	4	IL10RA
5.52e-65	0.801006	0.139	0.007	1.85e-60	4	TRAV26-1
2.68e-62	0.5944	0.656	0.334	9e-58	4	C12orf57
3.96e-62	0.59207	0.711	0.408	1.33e-57	4	XBP1
6.37e-58	0.630173	0.444	0.173	2.14e-53	4	TOB1
1.61e-56	0.6326	0.551	0.269	5.41e-52	4	CLDND1
5.66e-54	0.617456	0.835	0.715	1.9e-49	4	TXN
2e-51	1.24296	0.134	0.012	6.7e-47	4	TRBV20-1
1.32e-50	0.569479	0.491	0.217	4.42e-46	4	FLT3LG
1.17e-48	0.918497	0.103	0.005	3.94e-44	4	TRBV2
0	2.46241	0.832	0.01	0	6	CD8A	T cells TC-5
0	2.38068	0.768	0.031	0	6	GZMH
0	2.07316	0.735	0.009	0	6	CD8B
7.04e-286	2.92722	0.984	0.089	2.36e-281	6	CCL5
9.25e-222	1.69123	0.6	0.029	3.1e-217	6	CCL4
1.2e-220	2.25005	0.486	0.014	4.02e-216	6	GZMK
6.05e-220	1.79582	0.881	0.092	2.03e-215	6	CTSW
7.68e-188	1.70888	0.508	0.023	2.58e-183	6	FGFBP2
5.92e-165	0.87515	0.368	0.011	1.99e-160	6	FCRL6
1.08e-156	0.990206	0.346	0.01	3.64e-152	6	IGLV2-14
2.23e-155	1.27982	0.351	0.011	7.48e-151	6	LINC02446
7.68e-146	2.63074	0.973	0.273	2.58e-141	6	NKG7
1.46e-140	1.14113	0.568	0.052	4.9e-136	6	KLRG1
1.64e-124	1.55691	0.93	0.209	5.49e-120	6	GZMA
1.08e-120	1.49052	0.4	0.026	3.63e-116	6	GZMB
1.43e-118	1.70952	0.968	0.326	4.79e-114	6	CST7
1.72e-115	1.3138	0.541	0.06	5.78e-111	6	KLRD1
2.05e-114	1.51097	0.762	0.151	6.87e-110	6	PRF1
3.09e-104	1.1858	0.492	0.056	1.04e-99	6	CD27
5.97e-93	0.766646	0.351	0.028	2e-88	6	MATK
3.1e-88	1.06711	0.438	0.052	1.04e-83	6	CLIC3
1.12e-87	1.33915	0.8	0.236	3.76e-83	6	GZMM
2.33e-75	1.24224	0.368	0.044	7.83e-71	6	ZNF683
6.04e-75	0.62664	0.227	0.013	2.02e-70	6	S1PR5
3.95e-74	0.656511	0.259	0.018	1.32e-69	6	ADGRG1
1.87e-70	0.610232	1	0.988	6.26e-66	6	RPS15A
2.49e-70	0.827144	1	0.974	8.34e-66	6	RPS27
9.48e-69	0.847923	0.357	0.044	3.18e-64	6	LAG3
1.4e-68	1.23049	0.486	0.091	4.69e-64	6	DUSP2
2.72e-67	1.26735	0.632	0.169	9.11e-63	6	GBP5
4.36e-64	1.01398	0.605	0.163	1.46e-59	6	PRKCH
1.03e-63	0.749711	0.995	0.938	3.47e-59	6	RPL3
1.06e-63	1.11956	0.805	0.309	3.55e-59	6	CD2
3.52e-63	0.964258	0.595	0.155	1.18e-58	6	LBH
5.66e-56	0.998953	0.151	0.007	1.9e-51	6	TRBV5-6
6.15e-55	0.888673	0.989	0.401	2.06e-50	6	CD3E
1.53e-54	0.958729	0.805	0.31	5.14e-50	6	LCK
7.45e-51	0.888829	0.897	0.379	2.5e-46	6	CD3D
1.3e-50	0.632663	0.995	0.947	4.35e-46	6	RPL23A
1.53e-47	0.778964	0.459	0.108	5.12e-43	6	LINC00861
2.21e-47	0.832452	0.438	0.103	7.42e-43	6	IKZF3
1.7e-45	0.849569	0.476	0.116	5.71e-41	6	HOPX
8.99e-44	0.881413	0.735	0.303	3.02e-39	6	CD3G
3.29e-43	0.882484	0.892	0.618	1.1e-38	6	RARRES3
4.6e-43	0.686963	0.368	0.075	1.54e-38	6	THEMIS
1.07e-41	0.747095	0.973	0.412	3.59e-37	6	PTPRCAP
5.07e-41	0.785167	0.281	0.046	1.7e-36	6	SPON2
1.24e-39	0.887055	0.465	0.139	4.15e-35	6	DENND2D
2.47e-39	0.870934	0.8	0.485	8.27e-35	6	LITAF
3.13e-39	0.85524	0.146	0.011	1.05e-34	6	TRAV21
5.06e-38	0.853868	0.946	0.732	1.7e-33	6	TXNIP
1.28e-37	0.914042	0.724	0.375	4.31e-33	6	C12orf57
2.33e-37	0.886755	0.546	0.211	7.83e-33	6	FYN
3.87e-37	0.882773	0.535	0.17	1.3e-32	6	CD7
6.69e-36	0.757643	0.838	0.44	2.25e-31	6	EVL
1.17e-35	0.712599	0.384	0.098	3.92e-31	6	FCMR
1.24e-35	0.838251	0.535	0.204	4.15e-31	6	STOM
1.08e-33	0.733259	0.422	0.124	3.63e-29	6	CD6
6.83e-32	0.829131	0.47	0.171	2.29e-27	6	STK17A
1.52e-30	0.731375	0.514	0.199	5.09e-26	6	ARL4C
2.53e-30	0.762818	0.373	0.11	8.49e-26	6	PYHIN1
2.66e-29	0.829708	0.681	0.405	8.9e-25	6	GYPC
3.54e-29	0.609725	0.908	0.83	1.19e-24	6	RPS29
5.9e-29	0.605857	0.93	0.782	1.98e-24	6	ZFP36L2
6.18e-29	0.783343	0.486	0.199	2.07e-24	6	LYAR
1.26e-28	0.709145	0.432	0.153	4.24e-24	6	RHOH
8.47e-27	0.612316	0.897	0.774	2.84e-22	6	HCST
1.65e-26	0.700272	0.362	0.115	5.52e-22	6	CBLB
4.53e-26	0.595798	0.681	0.335	1.52e-21	6	SYNE2
5.34e-26	0.644222	0.838	0.607	1.79e-21	6	GIMAP4
6.99e-26	0.639219	0.627	0.304	2.34e-21	6	ZAP70
3.03e-25	0.718512	0.503	0.237	1.02e-20	6	TPST2
1.33e-24	0.801337	0.438	0.177	4.47e-20	6	SYNE1
2.65e-24	0.698108	0.368	0.129	8.9e-20	6	ZBTB38
2.67e-24	0.612181	0.557	0.255	8.95e-20	6	CD247
2.7e-24	0.755825	0.546	0.284	9.05e-20	6	APOBEC3G
3.91e-24	0.755602	0.632	0.343	1.31e-19	6	ISG20
7.67e-24	0.781793	0.551	0.27	2.57e-19	6	TRBC2
3.84e-22	0.608046	0.703	0.467	1.29e-17	6	BIN2
1.15e-21	0.763629	0.519	0.262	3.86e-17	6	CXCR4
1.38e-21	0.646571	0.259	0.072	4.63e-17	6	CEP78
1.51e-21	0.61277	0.335	0.116	5.08e-17	6	PTPN4
1.63e-21	0.779818	0.562	0.307	5.45e-17	6	ITGA4
1.89e-21	0.61349	0.481	0.231	6.35e-17	6	CHST12
1.51e-19	0.628752	0.595	0.323	5.06e-15	6	SEPT1
1.6e-18	0.657211	0.4	0.181	5.37e-14	6	ARHGEF3
1.36e-17	0.590381	0.454	0.225	4.57e-13	6	CLEC2D
4.2e-17	0.606747	0.465	0.236	1.41e-12	6	TC2N
5.42e-17	0.599972	0.611	0.29	1.82e-12	6	GNLY
7.42e-17	0.591027	0.697	0.507	2.49e-12	6	KIAA1551
1.03e-16	0.623232	0.411	0.206	3.47e-12	6	APMAP
4.79e-16	0.597649	0.476	0.245	1.61e-11	6	C12orf75
6.94e-16	0.613862	0.389	0.189	2.33e-11	6	AC116366.3
1.02e-15	0.594979	0.346	0.152	3.41e-11	6	SNRPN
1.1e-15	0.603687	0.627	0.47	3.68e-11	6	PAXX
3.94e-15	0.614744	0.53	0.29	1.32e-10	6	CD69
1.22e-14	0.644417	0.503	0.313	4.08e-10	6	CLEC2B
2.79e-14	0.589244	0.438	0.243	9.37e-10	6	PARP8
3.95e-13	0.644528	0.486	0.319	1.33e-08	6	IDH2
5.89e-05	0.642679	0.254	0.168	1	6	CMC1
0	1.36506	0.708	0.004	0	8	RRM2	T cells TC-3
0	1.34527	0.596	0.002	0	8	UBE2C
0	1.26367	0.809	0.005	0	8	TYMS
0	1.1456	0.73	0.005	0	8	BIRC5
0	1.02129	0.73	0.011	0	8	TK1
0	0.964706	0.64	0.002	0	8	UHRF1
0	0.918587	0.607	0.002	0	8	PKMYT1
0	0.885034	0.551	0.003	0	8	CCNA2
0	0.827985	0.573	0.001	0	8	FAM111B
0	0.819844	0.539	0.003	0	8	KIFC1
3.72e-300	1.12055	0.775	0.018	1.25e-295	8	PCLAF
5.21e-300	0.959894	0.607	0.007	1.75e-295	8	ZWINT
5.21e-281	0.919085	0.697	0.014	1.75e-276	8	ASF1B
1.42e-274	1.79652	0.831	0.027	4.78e-270	8	MKI67
1.16e-273	0.839245	0.427	0.001	3.88e-269	8	CDC20
2.73e-266	1.06596	0.697	0.016	9.16e-262	8	GINS2
1.18e-264	0.802313	0.449	0.002	3.97e-260	8	DLGAP5
7.45e-260	1.38935	0.775	0.023	2.5e-255	8	CENPF
4.16e-246	0.819317	0.629	0.014	1.39e-241	8	CDKN3
2.63e-245	1.02337	0.629	0.014	8.83e-241	8	ASPM
3.11e-241	1.03525	0.618	0.013	1.04e-236	8	TPX2
3.02e-239	1.08857	0.584	0.012	1.01e-234	8	CDK1
1.19e-238	0.838138	0.629	0.014	3.98e-234	8	CENPU
2.26e-238	1.77482	0.584	0.012	7.57e-234	8	HIST1H1B
1.63e-232	0.813397	0.697	0.021	5.46e-228	8	WDR34
2.82e-219	1.01399	0.73	0.026	9.46e-215	8	FEN1
2.85e-219	1.32462	0.596	0.015	9.56e-215	8	HIST1H2AJ
2.82e-218	1.2808	0.708	0.025	9.44e-214	8	NUSAP1
1.88e-215	1.18488	0.539	0.011	6.32e-211	8	TOP2A
1.81e-208	1.10737	0.775	0.034	6.08e-204	8	CENPM
9.06e-194	1.05454	0.73	0.032	3.04e-189	8	DHFR
1.85e-172	2.78205	0.966	0.09	6.21e-168	8	STMN1
9.25e-156	0.939172	0.708	0.04	3.1e-151	8	SMC2
1.06e-137	1.33299	0.798	0.067	3.57e-133	8	MCM7
2.57e-124	0.825222	0.629	0.04	8.62e-120	8	MCM6
3.56e-117	1.17273	0.798	0.078	1.2e-112	8	PTTG1
1.27e-112	1.00088	0.764	0.074	4.27e-108	8	DNAJC9
4.75e-109	0.970222	0.73	0.067	1.59e-104	8	TMEM106C
2.71e-102	0.868954	0.708	0.067	9.1e-98	8	ATAD2
2.34e-101	1.13681	0.708	0.073	7.85e-97	8	H2AFX
7.21e-98	1.07846	0.742	0.083	2.42e-93	8	PCNA
2.16e-95	0.85483	0.73	0.078	7.23e-91	8	EZH2
5.62e-94	0.763377	0.618	0.055	1.89e-89	8	CKS1B
7.12e-91	0.917063	0.73	0.083	2.39e-86	8	RRM1
1.04e-82	0.857975	0.64	0.068	3.5e-78	8	CKS2
7.39e-80	0.966069	0.697	0.087	2.48e-75	8	MCM5
3.37e-74	0.94471	0.719	0.101	1.13e-69	8	MCM3
1.7e-71	1.20023	0.843	0.156	5.71e-67	8	SMC4
5.03e-69	0.922202	0.865	0.164	1.69e-64	8	NUDT1
9.5e-67	0.982716	0.775	0.13	3.19e-62	8	CDCA7
1.89e-64	1.68916	0.843	0.172	6.35e-60	8	HIST1H1D
3.04e-63	0.928445	0.899	0.198	1.02e-58	8	RPA3
1.81e-56	2.30504	0.944	0.396	6.07e-52	8	TUBB
9.32e-55	1.03237	0.933	0.239	3.13e-50	8	C12orf75
5.02e-54	2.33372	0.989	0.585	1.68e-49	8	TUBA1B
9.55e-53	1.14004	0.753	0.145	3.2e-48	8	ITM2C
9.71e-53	1.15016	0.933	0.319	3.26e-48	8	H2AFV
5.5e-51	0.948429	1	0.969	1.85e-46	8	PTMA
8.6e-51	0.961642	0.876	0.245	2.88e-46	8	LMNB1
3.64e-50	1.35316	0.955	0.396	1.22e-45	8	DUT
1.46e-49	1.64348	0.989	0.712	4.89e-45	8	HMGN2
5e-49	1.45579	1	0.681	1.68e-44	8	H2AFZ
3.35e-48	0.948364	0.876	0.231	1.12e-43	8	NASP
8.52e-48	2.48614	0.865	0.267	2.86e-43	8	HIST1H4C
8.78e-46	1.51936	0.978	0.535	2.94e-41	8	HMGB2
1.65e-44	1.01817	0.876	0.282	5.52e-40	8	ANP32E
2.26e-44	0.957772	0.989	0.931	7.59e-40	8	PPIA
4.18e-44	1.20734	1	0.841	1.4e-39	8	HMGB1
4.43e-44	0.876846	0.73	0.166	1.49e-39	8	HIST1H1C
7.95e-44	1.13508	0.978	0.638	2.66e-39	8	RAN
1.15e-43	0.886704	1	0.891	3.86e-39	8	HNRNPA2B1
1.31e-40	0.790461	0.82	0.24	4.4e-36	8	DNMT1
3.44e-38	1.04333	1	0.678	1.15e-33	8	LDHA
4.79e-37	1.22801	0.809	0.273	1.61e-32	8	TUBB4B
1.11e-36	0.797841	0.854	0.285	3.71e-32	8	RANBP1
1.23e-36	0.843596	0.865	0.303	4.13e-32	8	DDX39A
1.4e-36	0.845154	0.899	0.312	4.69e-32	8	IDH2
5.15e-36	0.81411	0.843	0.258	1.73e-31	8	NUCKS1
9.4e-35	0.776168	0.91	0.358	3.15e-30	8	SNRPD1
2.76e-34	0.937277	0.989	0.74	9.25e-30	8	SLC25A5
7.94e-34	0.825099	0.966	0.466	2.66e-29	8	HMGN1
1.3e-33	1.31794	0.82	0.312	4.35e-29	8	HIST1H1E
2.91e-33	0.909203	0.91	0.348	9.78e-29	8	TUBA4A
5.97e-33	0.857023	0.955	0.459	2e-28	8	YWHAQ
4.64e-32	0.842683	0.978	0.557	1.56e-27	8	DEK
1.81e-30	0.824424	0.955	0.571	6.05e-26	8	CALM3
2.4e-30	0.798936	0.978	0.689	8.06e-26	8	ANP32B
8.85e-30	0.796238	0.888	0.354	2.97e-25	8	HSPD1
2.81e-29	0.852311	0.91	0.422	9.41e-25	8	RAD21
8.79e-29	0.832601	1	0.767	2.95e-24	8	HSP90AA1
1.86e-28	0.794416	0.775	0.235	6.22e-24	8	LMNA
3.03e-28	0.901551	0.955	0.555	1.02e-23	8	CALR
3.29e-28	0.822568	0.719	0.218	1.1e-23	8	TUBA1C
1.25e-26	0.791665	0.978	0.566	4.19e-22	8	LDHB
1.1e-25	0.776204	0.989	0.549	3.68e-21	8	JPT1
1.47e-25	0.832367	0.843	0.348	4.92e-21	8	TMPO
2.19e-25	0.792486	0.978	0.731	7.36e-21	8	TXN
4.81e-25	0.834713	0.966	0.588	1.61e-20	8	HNRNPF
5.84e-22	0.770621	1	0.449	1.96e-17	8	IL32
5.84e-18	0.777894	0.652	0.238	1.96e-13	8	GZMA

## Sheet: T cell clustermarker lymph node
p_val	avg_logFC	pct.1	pct.2	p_val_adj	cluster	gene	annotation
7.18e-215	3.50501	0.92	0.01	2.41e-210	1	TRBV4-1	T cells TC-1
1.57e-167	1.74883	0.818	0.017	5.26e-163	1	LAIR2
1.54e-166	1.59508	0.795	0.014	5.18e-162	1	TRAV8-2
5.69e-166	1.44429	0.705	0.005	1.91e-161	1	TRAV8-3
4.12e-165	3.13232	0.659	0.002	1.38e-160	1	IL22
5.79e-157	1.32189	0.659	0.004	1.94e-152	1	HPGDS
2.31e-137	1.8545	0.841	0.037	7.74e-133	1	CD40LG
1.51e-99	1.08361	0.614	0.025	5.07e-95	1	TNFRSF25
2.59e-98	0.789751	0.489	0.009	8.7e-94	1	TRAV9-2
1.19e-96	1.63156	0.92	0.086	3.99e-92	1	GNLY
2.69e-94	1.09272	0.636	0.032	9.02e-90	1	PGM2L1
4.86e-94	0.833244	0.545	0.018	1.63e-89	1	LINC00944
1.33e-92	1.46221	0.841	0.08	4.46e-88	1	TIGIT
5.84e-90	1.16971	0.705	0.047	1.96e-85	1	TCF7
3.23e-88	1.36111	0.75	0.063	1.08e-83	1	CXCR3
6.12e-84	0.833594	0.511	0.02	2.05e-79	1	KCNN4
5.05e-78	1.25403	0.659	0.052	1.69e-73	1	UBXN11
6.75e-76	0.869004	0.409	0.011	2.26e-71	1	CACNA1A
8.52e-73	1.02565	0.648	0.056	2.86e-68	1	PTPRN2
3.81e-68	0.933696	0.5	0.028	1.28e-63	1	LTA
1.81e-67	1.15504	0.864	0.114	6.06e-63	1	TRBC1
2.09e-65	1.02678	0.739	0.086	6.99e-61	1	GATA3
4.82e-64	1.54799	0.977	0.199	1.62e-59	1	CD3E
7.17e-63	1.39776	0.966	0.176	2.4e-58	1	CD3D
1.62e-62	0.785318	0.523	0.038	5.43e-58	1	TIAM1
1.4e-61	0.955483	0.591	0.056	4.69e-57	1	TOX
1.87e-61	1.24823	0.852	0.144	6.28e-57	1	ZAP70
1.55e-60	0.760687	0.511	0.039	5.21e-56	1	TBXAS1
5.04e-59	1.16441	0.852	0.152	1.69e-54	1	TBC1D10C
1.72e-57	1.44613	0.92	0.208	5.76e-53	1	ALOX5AP
7.86e-57	0.806539	0.489	0.037	2.64e-52	1	TTC39C
5.53e-56	1.06248	0.648	0.079	1.85e-51	1	C1orf162
7.64e-56	0.958128	0.25	0.003	2.56e-51	1	IL13
8.49e-55	0.834853	0.591	0.066	2.85e-50	1	IL6R
1.65e-53	1.73146	0.977	0.317	5.55e-49	1	CD52
1.79e-53	1.82202	0.932	0.245	6.02e-49	1	LTB
3.34e-53	1.54432	0.989	0.316	1.12e-48	1	PTPRCAP
1.33e-51	1.07633	0.943	0.185	4.46e-47	1	CD2
3.49e-51	1.02803	0.727	0.118	1.17e-46	1	SFXN1
3.98e-51	1.06522	0.716	0.115	1.33e-46	1	BATF
1.25e-50	1.99364	0.989	0.495	4.18e-46	1	IL32
2.05e-49	1.10836	0.705	0.106	6.88e-45	1	IL7R
5.65e-49	0.887207	0.727	0.114	1.89e-44	1	TRAC
1.92e-48	1.02264	0.818	0.154	6.44e-44	1	LAT
8.8e-48	0.848777	0.795	0.132	2.95e-43	1	CD3G
3.34e-47	1.30225	0.83	0.208	1.12e-42	1	SLC9A3R1
5.39e-47	1.35349	0.841	0.217	1.81e-42	1	CD82
6.82e-47	1.24211	0.852	0.199	2.29e-42	1	TRAF3IP3
2.43e-46	1.5946	0.648	0.103	8.16e-42	1	TNF
7.24e-46	1.23146	0.92	0.236	2.43e-41	1	HCST
2.67e-45	0.763045	0.659	0.098	8.97e-41	1	CD96
3.69e-45	1.75818	0.977	0.508	1.24e-40	1	S100A4
7.44e-42	0.861989	0.705	0.13	2.49e-37	1	MYO1G
5.28e-41	0.826051	0.716	0.134	1.77e-36	1	PTPN7
2.76e-40	0.956389	0.636	0.116	9.27e-36	1	LGALS9
2.47e-39	0.977395	0.795	0.195	8.29e-35	1	SH3KBP1
4.44e-38	0.796105	0.432	0.048	1.49e-33	1	ICOS
1.19e-36	1.01094	0.795	0.202	3.99e-32	1	JPT1
2.07e-35	0.767866	0.466	0.065	6.93e-31	1	ITGB2-AS1
3.62e-35	1.22119	0.955	0.502	1.21e-30	1	FXYD5
1.58e-34	1.07735	0.932	0.334	5.29e-30	1	LIMD2
1.95e-34	0.800081	0.682	0.146	6.55e-30	1	MBP
2.42e-34	0.79811	0.784	0.189	8.1e-30	1	ITM2A
2.56e-34	0.978449	0.841	0.241	8.59e-30	1	IL2RG
1.01e-33	0.873443	0.625	0.135	3.39e-29	1	CAPG
1.78e-33	0.855494	0.58	0.108	5.95e-29	1	IL27RA
3.31e-33	0.797725	0.841	0.23	1.11e-28	1	SEPT1
2.56e-32	1.13335	0.364	0.043	8.6e-28	1	CCR10
3.64e-32	0.887365	0.989	0.987	1.22e-27	1	TMSB4X
1.29e-31	0.761571	0.818	0.224	4.31e-27	1	CELF2
5.54e-31	0.806841	0.841	0.251	1.86e-26	1	MFSD10
2.11e-30	0.862311	0.841	0.262	7.07e-26	1	CD53
5.19e-30	0.906738	0.784	0.24	1.74e-25	1	ICAM3
9.01e-30	0.932611	0.784	0.246	3.02e-25	1	CDK2AP2
2.73e-29	0.849003	0.852	0.271	9.17e-25	1	HCLS1
1.65e-28	0.791912	0.443	0.073	5.54e-24	1	NBAS
3.81e-28	0.926129	0.784	0.251	1.28e-23	1	PLP2
4.14e-28	0.936348	0.898	0.435	1.39e-23	1	ARL6IP5
9.51e-28	1.00323	0.955	0.611	3.19e-23	1	SH3BGRL3
9.59e-28	0.884829	0.989	0.748	3.22e-23	1	IFITM1
4.92e-27	0.803074	0.875	0.305	1.65e-22	1	EVL
5.21e-27	0.795173	0.739	0.219	1.75e-22	1	ABRACL
2.14e-26	1.05338	0.852	0.435	7.19e-22	1	ARPC1B
2.37e-26	0.872771	0.898	0.314	7.94e-22	1	RAC2
7.28e-26	0.969526	0.739	0.255	2.44e-21	1	CORO1B
6.64e-25	0.802557	0.716	0.231	2.23e-20	1	TMBIM1
7.3e-25	0.835641	0.761	0.248	2.45e-20	1	UCP2
1.34e-24	0.92802	0.875	0.347	4.5e-20	1	PTPRC
1.9e-24	0.775484	0.795	0.258	6.36e-20	1	ITGB2
3.1e-24	0.78306	0.784	0.282	1.04e-19	1	SEPT9
3.7e-23	0.966339	0.648	0.177	1.24e-18	1	RGS1
1.71e-22	1.09994	0.841	0.45	5.74e-18	1	EMP3
3.6e-22	0.81718	1	0.942	1.21e-17	1	TMSB10
4.11e-22	0.803913	0.852	0.416	1.38e-17	1	TPM3
1.01e-20	0.779905	0.955	0.799	3.38e-16	1	IFITM2
3.28e-19	0.944083	0.875	0.46	1.1e-14	1	KLF6
1.52e-16	0.758911	0.943	0.717	5.09e-12	1	HSPA8
5.77e-15	0.791645	0.705	0.316	1.94e-10	1	ANXA1
1.45e-11	0.774164	0.795	0.411	4.86e-07	1	TSC22D3
2.1e-08	0.876581	0.773	0.513	0.000704461	1	DUSP1
7.94e-103	1.77409	0.602	0.02	2.66e-98	4	MAL	T cells TC-2
5.25e-82	1.28706	0.47	0.015	1.76e-77	4	CTLA4
5.31e-74	1.46273	0.627	0.049	1.78e-69	4	SPOCK2
1.38e-58	1.76971	0.747	0.106	4.62e-54	4	IL7R
1.06e-49	1.28617	0.964	0.203	3.54e-45	4	CD3E
1.74e-46	1.05281	0.398	0.03	5.85e-42	4	CD5
3.59e-43	0.840012	0.337	0.022	1.21e-38	4	LEF1
4.95e-43	1.35637	0.831	0.189	1.66e-38	4	CD3D
1.06e-41	1.21637	0.675	0.116	3.55e-37	4	CD7
1.16e-40	1.05076	0.446	0.049	3.9e-36	4	ICOS
1.11e-39	1.26037	0.819	0.198	3.71e-35	4	CD2
2.18e-34	1.22442	0.687	0.166	7.31e-30	4	LAT
1.02e-33	0.95391	0.759	0.188	3.42e-29	4	LCK
8e-33	1.2108	0.94	0.505	2.68e-28	4	FXYD5
8.31e-32	0.746439	0.205	0.009	2.79e-27	4	LINC01943
2.2e-31	1.24742	0.831	0.255	7.39e-27	4	LTB
6.55e-30	0.832914	0.41	0.057	2.2e-25	4	CD6
2.72e-26	1.07073	0.518	0.11	9.14e-22	4	CD27
1.13e-25	0.872149	0.253	0.024	3.8e-21	4	AQP3
3.4e-25	1.02416	0.723	0.225	1.14e-20	4	ALOX5AP
1.65e-24	0.82943	0.386	0.065	5.55e-20	4	CD28
2.86e-24	0.973592	0.807	0.307	9.61e-20	4	LAPTM5
4.23e-24	1.08958	0.651	0.202	1.42e-19	4	FYB1
1.16e-23	0.855743	0.988	0.497	3.88e-19	4	IL32
1.26e-23	1.37474	0.398	0.074	4.23e-19	4	TNFRSF4
1.35e-23	1.02681	0.53	0.132	4.52e-19	4	TRAC
2.57e-23	0.938119	0.819	0.312	8.63e-19	4	EVL
4.04e-23	0.796445	0.133	0.004	1.36e-18	4	FOXP3
5.23e-23	0.816778	0.506	0.12	1.76e-18	4	GLIPR1
7.62e-23	1.05292	0.916	0.643	2.55e-18	4	SARAF
7.8e-23	0.668414	0.145	0.006	2.62e-18	4	AC017002.3
5.13e-22	0.905311	0.904	0.325	1.72e-17	4	CD52
2.73e-21	0.759873	0.542	0.14	9.14e-17	4	CD247
4.44e-21	0.885716	0.108	0.003	1.49e-16	4	TRAV8-4
4.88e-21	1.20894	0.614	0.204	1.64e-16	4	ITM2A
4.91e-21	0.769688	0.349	0.062	1.65e-16	4	SIRPG
8.37e-21	0.835303	0.855	0.32	2.81e-16	4	RAC2
9.27e-21	0.81658	0.301	0.046	3.11e-16	4	TNFRSF18
9.86e-21	0.866883	0.458	0.115	3.31e-16	4	DGKA
1.49e-20	0.980225	0.614	0.2	4.98e-16	4	TRBC2
1.73e-20	0.792034	0.506	0.133	5.79e-16	4	SIT1
4.14e-20	0.845537	0.735	0.282	1.39e-15	4	HCLS1
4.42e-20	0.791658	0.386	0.074	1.48e-15	4	CD40LG
8.62e-20	0.821815	0.578	0.19	2.89e-15	4	RGS10
1.26e-19	0.825449	0.542	0.154	4.21e-15	4	CD3G
1.74e-19	0.850738	0.855	0.351	5.84e-15	4	PTPRC
1.84e-19	0.759554	0.639	0.229	6.18e-15	4	ABRACL
1.98e-19	0.69141	0.277	0.042	6.63e-15	4	SORL1
5.4e-19	0.717578	0.687	0.244	1.81e-14	4	SEPT1
1.59e-18	1.18858	0.47	0.134	5.34e-14	4	PIM2
8.37e-18	0.755389	0.614	0.238	2.81e-13	4	LEPROTL1
8.47e-18	0.755835	0.843	0.347	2.84e-13	4	CORO1A
1.02e-17	0.670047	0.373	0.083	3.42e-13	4	ITK
1.1e-17	0.918537	0.566	0.186	3.7e-13	4	RGS1
8.89e-17	0.651198	0.361	0.082	2.98e-12	4	SCML4
1.28e-16	0.802407	0.482	0.152	4.29e-12	4	OCIAD2
1.49e-16	0.766685	0.446	0.124	4.98e-12	4	BIN2
4.17e-16	0.761182	0.602	0.22	1.4e-11	4	TRAF3IP3
5.24e-16	0.803489	0.59	0.223	1.76e-11	4	CYTIP
6.63e-16	0.844032	0.627	0.26	2.22e-11	4	IL2RG
7.46e-16	0.951827	0.795	0.39	2.5e-11	4	SRGN
1.06e-15	0.643328	0.988	0.943	3.56e-11	4	TMSB10
2.07e-15	0.679418	0.313	0.069	6.95e-11	4	CAMK4
2.28e-15	0.795597	0.759	0.349	7.65e-11	4	LIMD2
2.28e-15	0.635515	0.964	0.716	7.65e-11	4	HSPA8
6.03e-15	0.821945	0.711	0.371	2.02e-10	4	GMFG
8.84e-15	0.714165	0.602	0.228	2.97e-10	4	ACAP1
1.02e-14	0.843668	0.566	0.218	3.43e-10	4	ISG20
1.25e-14	0.701298	0.349	0.084	4.21e-10	4	LINC00861
1.3e-14	0.634589	0.771	0.345	4.37e-10	4	LSP1
1.71e-14	1.0151	0.506	0.181	5.73e-10	4	SELL
1.75e-14	0.704103	0.627	0.254	5.87e-10	4	ICAM3
2.18e-14	0.713831	0.518	0.177	7.31e-10	4	SAMSN1
2.49e-14	0.668914	0.506	0.175	8.35e-10	4	TUBA4A
2.98e-14	0.721149	0.916	0.616	1e-09	4	SH3BGRL3
8.5e-14	0.815403	0.59	0.256	2.85e-09	4	SEPT6
1.6e-13	0.648398	0.614	0.253	5.35e-09	4	CD48
3.39e-13	1.00935	0.361	0.102	1.14e-08	4	LINC01871
3.63e-13	0.685926	0.41	0.128	1.22e-08	4	LIME1
1.2e-12	0.680869	0.47	0.174	4.02e-08	4	EVI2B
1.41e-12	0.807676	0.373	0.116	4.72e-08	4	GATA3
2.68e-12	0.651906	0.241	0.05	8.97e-08	4	GRAP2
4.49e-12	0.693397	0.53	0.21	1.5e-07	4	LCP2
6.19e-12	0.70648	0.735	0.469	2.08e-07	4	GSTK1
1.75e-11	0.647351	0.41	0.14	5.87e-07	4	BATF
2.13e-11	0.677381	0.253	0.06	7.13e-07	4	TIAM1
4.09e-11	0.78132	0.482	0.201	1.37e-06	4	CYTOR
6.91e-11	0.630307	0.506	0.199	2.32e-06	4	GIMAP4
7.98e-11	0.867422	0.675	0.39	2.67e-06	4	ZFP36L2
9.03e-11	0.74812	0.422	0.15	3.03e-06	4	TRBC1
7.36e-10	0.652362	0.602	0.271	2.47e-05	4	CD69
2.98e-09	0.681954	0.759	0.466	9.98e-05	4	SLC2A3
9.66e-09	0.787008	0.41	0.177	0.000323996	4	MIR4435-2HG
2.09e-08	0.941189	0.687	0.42	0.000699935	4	TSC22D3
1.18e-07	0.636036	0.313	0.123	0.00396102	4	PIK3IP1
2.54e-07	0.628556	0.759	0.527	0.00850472	4	S100A4
2.87e-07	0.639199	0.916	0.751	0.00962039	4	JUNB
2.07e-05	0.670171	0.325	0.155	0.693294	4	PTGER4
6.41e-05	0.694637	0.518	0.331	1	4	ANXA1
0.00692861	0.634274	0.265	0.159	1	4	ZNF331
9.96e-166	2.48827	0.769	0.016	3.34e-161	6	CD8A	T cells TC-5
3.7e-160	2.79083	0.897	0.044	1.24e-155	6	GZMK
1.28e-144	2.28014	0.991	0.07	4.3e-140	6	NKG7
5.38e-137	2.5923	1	0.096	1.8e-132	6	CCL5
1.45e-128	1.89631	0.897	0.066	4.87e-124	6	CTSW
3.87e-125	2.1958	0.923	0.08	1.3e-120	6	GZMA
1.99e-110	1.73349	0.513	0.009	6.68e-106	6	CD8B
3.69e-110	1.9523	0.821	0.064	1.24e-105	6	CCL4
1.65e-103	1.94445	0.701	0.046	5.55e-99	6	GZMH
7.01e-103	2.12686	0.974	0.167	2.35e-98	6	CST7
1.07e-88	1.61494	0.632	0.05	3.58e-84	6	KLRG1
1.21e-70	1.45116	0.94	0.182	4.05e-66	6	CD3E
1.39e-69	1.41898	0.658	0.082	4.68e-65	6	CD27
6.77e-69	1.47136	0.769	0.131	2.27e-64	6	GZMM
3e-67	1.50569	0.932	0.217	1.01e-62	6	HCST
2.34e-66	1.24033	0.889	0.163	7.84e-62	6	CD3D
6.51e-64	1.74358	0.581	0.065	2.18e-59	6	IFNG
3.02e-60	1.34027	0.838	0.177	1.01e-55	6	CD2
6.45e-59	1.2697	0.624	0.09	2.16e-54	6	DENND2D
2.84e-58	1.31628	0.709	0.124	9.54e-54	6	CD3G
1.04e-57	1.35746	0.769	0.169	3.48e-53	6	LCK
2.91e-56	1.01661	0.556	0.064	9.77e-52	6	PRF1
9.07e-56	1.03891	0.47	0.045	3.04e-51	6	LAG3
7.47e-55	1.35742	0.368	0.022	2.51e-50	6	XCL2
8.98e-54	1.19701	0.786	0.174	3.01e-49	6	FYB1
2.31e-53	1.57704	0.761	0.174	7.75e-49	6	DUSP2
2.12e-50	1.2399	0.957	0.32	7.12e-46	6	CORO1A
3.99e-50	1.16838	0.872	0.236	1.34e-45	6	ITGB2
1.44e-49	1.58142	0.684	0.16	4.83e-45	6	CMC1
1.84e-49	1.0177	0.436	0.046	6.18e-45	6	AOAH
3.08e-49	1.17652	0.94	0.294	1.03e-44	6	RAC2
1.44e-48	1.24943	0.932	0.327	4.84e-44	6	PTPRC
6.12e-48	1.28034	0.735	0.174	2.05e-43	6	TRBC2
8.93e-48	1.16499	0.949	0.302	3e-43	6	PTPRCAP
1.16e-47	1.18551	0.957	0.361	3.88e-43	6	SRGN
7.81e-47	0.827127	0.265	0.01	2.62e-42	6	CRTAM
1.18e-45	1.09284	0.444	0.056	3.96e-41	6	SAMD3
1.96e-45	1.12916	0.521	0.084	6.58e-41	6	SH2D1A
3.92e-45	0.789255	0.333	0.025	1.31e-40	6	THEMIS
1.52e-44	1.07358	0.718	0.167	5.11e-40	6	GIMAP4
2.01e-44	1.10353	0.709	0.175	6.73e-40	6	STK17A
1.4e-43	0.888265	0.47	0.063	4.68e-39	6	LINC00861
1.54e-43	0.786811	0.385	0.038	5.16e-39	6	MATK
2.67e-42	0.877321	0.342	0.03	8.95e-38	6	PTGDR
5.32e-42	1.01122	0.556	0.106	1.78e-37	6	PRKCH
9.36e-42	0.971642	0.675	0.151	3.14e-37	6	LAT
7.49e-40	0.966614	0.974	0.484	2.51e-35	6	IL32
9.92e-39	0.845159	0.359	0.04	3.33e-34	6	SYTL3
1.46e-38	0.823485	0.393	0.048	4.91e-34	6	CD6
2.31e-37	0.828607	0.59	0.123	7.75e-33	6	CD247
2.65e-37	1.01268	0.479	0.082	8.88e-33	6	LINC01871
2.66e-37	1.12075	0.735	0.229	8.93e-33	6	CD48
4.17e-36	1.27563	0.701	0.202	1.4e-31	6	NR4A2
1.1e-35	0.938366	0.667	0.18	3.7e-31	6	RHOH
1.34e-35	1.71997	0.359	0.043	4.48e-31	6	CCL4L2
2.55e-35	1.0872	0.658	0.186	8.55e-31	6	CLEC2B
2.7e-35	0.97164	0.573	0.132	9.05e-31	6	FYN
4.85e-35	0.937332	0.427	0.068	1.63e-30	6	PYHIN1
2.81e-32	0.912715	0.949	0.603	9.44e-28	6	SH3BGRL3
3.88e-31	0.953191	0.667	0.199	1.3e-26	6	GIMAP7
7.54e-31	1.0266	0.769	0.243	2.53e-26	6	CD69
1.15e-30	0.90716	0.632	0.189	3.87e-26	6	LCP2
1.28e-30	0.90254	0.556	0.136	4.28e-26	6	DOK2
2.23e-30	0.831546	0.496	0.108	7.47e-26	6	BIN2
3.5e-30	0.860893	0.667	0.209	1.17e-25	6	ACAP1
4.02e-30	0.924544	0.786	0.3	1.35e-25	6	EVL
2.6e-29	0.814163	0.59	0.153	8.73e-25	6	ZAP70
3.18e-29	0.888641	0.641	0.189	1.07e-24	6	ITM2A
6.53e-29	0.992287	0.786	0.371	2.19e-24	6	RARRES3
1.03e-28	0.795009	0.675	0.208	3.45e-24	6	SLC9A3R1
1.15e-28	0.820251	0.795	0.286	3.87e-24	6	LCP1
1.3e-28	0.815728	0.701	0.235	4.36e-24	6	ICAM3
6.82e-28	0.757869	0.983	0.783	2.29e-23	6	PFN1
1e-27	1.12609	0.906	0.54	3.37e-23	6	DNAJB1
5.68e-27	0.777261	0.137	0.004	1.9e-22	6	LINC02446
8.83e-27	0.901352	0.521	0.14	2.96e-22	6	SKAP1
2.76e-26	1.03884	0.598	0.184	9.26e-22	6	TAGAP
4.99e-26	0.766383	0.402	0.084	1.67e-21	6	TRAT1
1.85e-25	0.857407	0.547	0.161	6.22e-21	6	GNG2
2.71e-25	0.933823	0.701	0.265	9.08e-21	6	CXCR4
3.24e-24	0.79955	0.453	0.114	1.09e-19	6	ITGAL
5.51e-24	0.911017	0.752	0.38	1.85e-19	6	CNN2
6.41e-24	0.885146	0.444	0.116	2.15e-19	6	TC2N
3.58e-23	0.932631	0.632	0.244	1.2e-18	6	ARHGEF1
1.38e-22	0.894139	0.564	0.202	4.62e-18	6	APOBEC3G
2.97e-22	0.971096	0.103	0.002	9.97e-18	6	TRAV12-2
5.14e-22	0.833434	0.573	0.21	1.73e-17	6	PDCD4
6.21e-22	0.765534	0.291	0.047	2.08e-17	6	KLRD1
4.36e-21	0.775226	0.581	0.218	1.46e-16	6	ARPC5L
1.64e-20	0.810016	0.53	0.194	5.5e-16	6	APMAP
2.46e-20	0.777334	0.94	0.711	8.25e-16	6	HSPA8
9.06e-19	1.16364	0.41	0.114	3.04e-14	6	TNF
2.02e-18	0.766337	0.487	0.167	6.76e-14	6	TUBA4A
3.38e-17	0.812357	0.556	0.232	1.13e-12	6	STK17B
3.7e-17	1.13084	0.12	0.008	1.24e-12	6	TRBV19
1.23e-16	1.15963	0.103	0.005	4.13e-12	6	TRBV27
1.61e-16	1.36108	0.154	0.017	5.41e-12	6	XCL1
6.04e-16	0.81336	0.239	0.045	2.03e-11	6	GZMB
7.16e-15	0.812979	0.487	0.182	2.4e-10	6	RGS1
1.19e-14	0.772527	0.402	0.135	4e-10	6	PIK3R1
2.68e-213	2.1611	1	0.001	8.99e-209	8	UBE2C	T cells TC-3
4.28e-178	1.32307	1	0.002	1.44e-173	8	BIRC5
5.98e-178	1.05147	1	0.002	2.01e-173	8	PKMYT1
1.63e-177	1.26308	1	0.002	5.47e-173	8	MND1
2.31e-150	1.22881	0.75	0.001	7.75e-146	8	DLGAP5
1.84e-120	1.28896	0.75	0.002	6.18e-116	8	PLK1
3.36e-120	1.14386	0.75	0.002	1.13e-115	8	GTSE1
1.08e-119	2.28271	1	0.004	3.62e-115	8	MKI67
6.46e-119	1.48792	1	0.004	2.17e-114	8	CCNA2
2.15e-107	1.22255	1	0.005	7.2e-103	8	MELK
1.2e-97	1.66699	1	0.006	4.01e-93	8	RRM2
2.07e-97	1.19373	1	0.006	6.94e-93	8	KIFC1
2.48e-97	1.05495	1	0.006	8.32e-93	8	PCLAF
3.58e-97	1.17594	1	0.006	1.2e-92	8	NCAPH
7.41e-97	1.10024	1	0.006	2.49e-92	8	MXD3
6.86e-90	1.03895	1	0.007	2.3e-85	8	CLSPN
1.4e-72	1.41987	1	0.009	4.68e-68	8	TPX2
2.21e-68	2.25301	1	0.01	7.43e-64	8	TOP2A
5.87e-67	1.19101	1	0.01	1.97e-62	8	CDCA8
5.37e-61	1.88667	0.75	0.006	1.8e-56	8	ASPM
8.83e-58	1.87153	1	0.012	2.96e-53	8	NUSAP1
1.99e-49	1.34401	1	0.015	6.69e-45	8	CENPW
2.5e-42	1.20679	1	0.018	8.37e-38	8	CENPM
3.89e-41	1.54905	0.75	0.01	1.31e-36	8	TK1
5.17e-39	2.42747	0.75	0.011	1.73e-34	8	CENPF
1.02e-35	1.13634	1	0.021	3.42e-31	8	SGO2
1.15e-34	1.20452	0.75	0.012	3.85e-30	8	CDKN3
1.85e-34	1.01243	0.5	0.005	6.2e-30	8	ZWINT
2.02e-32	1.04554	0.75	0.013	6.77e-28	8	DHFR
5.44e-31	1.20611	0.75	0.014	1.83e-26	8	CDK1
1.73e-23	1.28275	0.5	0.008	5.81e-19	8	CENPE
9.01e-19	1.29342	1	0.045	3.02e-14	8	TACC3
2.58e-17	1.13389	1	0.049	8.65e-13	8	ATAD2
4.65e-15	1.10814	0.75	0.032	1.56e-10	8	GGH
1.69e-14	1.08926	0.25	0.003	5.68e-10	8	TRBV9
1.28e-12	1.12374	1	0.068	4.29e-08	8	SMC2
8.3e-12	1.41063	1	0.081	2.78e-07	8	CKS1B
3.93e-11	1.08217	0.75	0.046	1.32e-06	8	HELLS
5.49e-11	1.17236	1	0.084	1.84e-06	8	EBP
6.53e-11	1.63057	1	0.09	2.19e-06	8	PTTG1
2.12e-10	1.06763	1	0.088	7.09e-06	8	HMGA1
3.62e-09	3.06935	1	0.126	0.00012155	8	STMN1
4.2e-09	1.55851	1	0.121	0.000140847	8	SMC4
1.46e-08	1.06313	1	0.102	0.000488066	8	MCM7
1.69e-08	1.50432	0.25	0.007	0.000566139	8	TRBV12-4
3.27e-08	1.19405	1	0.108	0.00109546	8	PRF1
3.27e-08	1.51966	0.75	0.061	0.00109736	8	GZMB
8.31e-08	1.19032	1	0.123	0.00278863	8	SH2D1A
1.2e-07	1.17617	1	0.118	0.00403232	8	C12orf75
1.28e-07	1.33809	1	0.14	0.00429393	8	TMPO
4.89e-07	1.45121	1	0.156	0.0164128	8	IDH2
8.18e-07	1.04522	1	0.141	0.0274391	8	CKS2
9.64e-07	1.2744	1	0.157	0.032347	8	DNMT1
9.8e-07	1.5387	0.25	0.009	0.0328529	8	TRAV12-3
1.38e-06	2.64177	1	0.208	0.0462666	8	HMGB2
1.75e-06	1.26705	0.75	0.092	0.0586188	8	DNAJC9
1.8e-06	1.61805	1	0.177	0.0605016	8	H2AFX
4.24e-06	1.67653	1	0.159	0.142168	8	GZMA
4.81e-06	1.05497	1	0.144	0.161243	8	GNLY
6.51e-06	1.27873	1	0.16	0.218484	8	ANP32E
7.57e-06	1.00966	1	0.162	0.253888	8	CEP350
8.4e-06	1.1301	0.75	0.105	0.281869	8	KPNA2
5.13e-05	1.23562	0.75	0.122	1	8	PCNA
5.68e-05	1.37247	1	0.243	1	8	JPT1
5.75e-05	1.04101	1	0.192	1	8	ZAP70
8.25e-05	1.07966	0.75	0.107	1	8	GZMH
8.97e-05	1.15523	0.75	0.13	1	8	CDC25B
8.98e-05	1.17474	0.75	0.13	1	8	KIF22
0.000112173	1.22926	1	0.228	1	8	DUSP2
0.000165616	1.04188	1	0.238	1	8	RHEB
0.000197687	1.14617	1	0.23	1	8	FYB1
0.000218033	1.40783	0.75	0.155	1	8	H2AFV
0.000225761	1.20088	1	0.325	1	8	DEK
0.000312887	1.35246	1	0.292	1	8	CACYBP
0.000315542	1.76553	1	0.544	1	8	H2AFZ
0.000327733	1.12995	0.75	0.123	1	8	COTL1
0.000356416	1.00845	0.75	0.127	1	8	TMEM106C
0.000406161	1.81685	1	0.615	1	8	TUBB
0.000500506	1.96482	1	0.608	1	8	TUBA1B
0.000511698	1.02441	1	0.282	1	8	CDK2AP2
0.000560935	1.80237	1	0.62	1	8	HMGN2
0.000609594	1.13649	1	0.334	1	8	RALY
0.000657509	1.25596	1	0.511	1	8	LDHA
0.000800681	1.11632	1	0.547	1	8	SLC25A5
0.000847383	1.04373	1	0.236	1	8	SH3KBP1
0.000927753	1.39416	1	0.379	1	8	CORO1A
0.000967174	1.26891	1	0.855	1	8	HMGB1
0.000991057	1.40872	0.75	0.157	1	8	NKG7
0.00143569	1.20584	1	0.383	1	8	PTPRC
0.00152548	1.23124	1	0.351	1	8	DUT
0.00153906	1.11986	1	0.305	1	8	BAX
0.00156105	1.95356	1	0.438	1	8	HIST1H4C
0.00157484	1.16726	1	0.826	1	8	CFL1
0.00184729	1.09157	0.75	0.178	1	8	CD3G
0.00189706	1.12943	1	0.354	1	8	RAC2
0.00262734	1.19581	1	0.802	1	8	PFN1
0.0028337	1.10451	1	0.694	1	8	CALM1
0.00415066	1.07923	0.5	0.088	1	8	PLAC8
0.00644969	1.20269	1	0.437	1	8	ARL6IP1
0.00674277	1.04424	1	0.529	1	8	IL32
