# Supplementary material for: Single-Cell RNA Sequencing Reveals Tissue Compartment-Specific Plasticity of Mycosis Fungoides Tumor Cells
Source: Front Immunol. 2021 Apr 21;12:666935. doi: 10.3389/fimmu.2021.666935 (PMC8097053; doi:10.3389/fimmu.2021.666935)
Supplement: Supplementary Table 8 — Differential gene expression analysis within cell types of scRNA-seq analyses as defined by logFC>|0.25| and adjusted p-value<0.05, using Wilcoxon Rank Sum Test and Bonferroni correction. Comparison of lymph node (LN) vs skin, and skin vs blood (PBMC) samples within cluster TC-1. [file Table_8.xlsx]

## Sheet: Cluster TC-1 LN vs skin
	p_val	avg_logFC	pct.1	pct.2	p_val_adj
LTB	2.13995e-21	1.19782	0.932	0.795	7.17695e-17
TRAF3IP3	7.62407e-22	0.956899	0.852	0.519	2.55696e-17
MT-ATP8	1.75151e-25	0.925882	0.989	0.939	5.8742e-21
MT-ND4	4.64718e-24	0.906079	1	0.988	1.55857e-19
SELL	5.10222e-14	0.788302	0.716	0.439	1.71118e-09
GIMAP7	2.35783e-13	0.765957	0.716	0.376	7.9077e-09
SLC9A3R1	4.09735e-15	0.700439	0.83	0.671	1.37417e-10
MT-ND2	1.36538e-11	0.687872	1	0.985	4.57921e-07
IL16	4.51649e-17	0.666697	0.648	0.301	1.51474e-12
TCF7	4.36804e-12	0.658224	0.705	0.413	1.46495e-07
MT-ND5	9.92501e-16	0.626209	0.977	0.982	3.32865e-11
M6PR	8.44344e-13	0.617724	0.534	0.232	2.83176e-08
HLA-B	1.27753e-19	0.611695	0.989	0.988	4.28459e-15
EVL	1.34519e-15	0.607717	0.875	0.741	4.51149e-11
HIST1H4C	1.05267e-10	0.601481	0.534	0.276	3.53044e-06
RPS29	5.96674e-24	0.584535	0.989	0.983	2.00112e-19
SASH3	1.66935e-15	0.578449	0.727	0.368	5.59866e-11
MT-ND3	7.91006e-14	0.578232	0.989	0.986	2.65288e-09
TRAC	1.30404e-12	0.57335	0.727	0.418	4.37349e-08
TBC1D10C	2.04763e-14	0.567223	0.852	0.639	6.86736e-10
LIMD2	1.18913e-12	0.566918	0.932	0.842	3.9881e-08
BTN3A2	1.17687e-10	0.560097	0.636	0.347	3.94699e-06
MALAT1	1.44188e-11	0.557799	0.989	0.996	4.83577e-07
CDC42SE1	2.96456e-11	0.543192	0.67	0.376	9.94253e-07
MT-CO1	9.63447e-20	0.542041	1	1	3.23121e-15
MT-CO3	7.42479e-14	0.539786	0.989	0.968	2.49012e-09
TRAV8-2	1.35657e-07	0.525837	0.795	0.624	0.00454965
ST6GAL1	3.69994e-11	0.525719	0.409	0.146	1.24089e-06
ICAM2	8.13928e-09	0.521057	0.545	0.313	0.000272975
IL6R	1.9317e-10	0.519371	0.591	0.315	6.47853e-06
TRAV9-2	3.35404e-09	0.513837	0.489	0.24	0.000112488
CD3G	1.11721e-10	0.50618	0.795	0.597	3.74689e-06
RASGRP2	5.29915e-16	0.504	0.33	0.074	1.77723e-11
MT-CYB	1.85646e-14	0.501282	1	0.991	6.22619e-10
TMBIM1	1.26302e-07	0.491138	0.716	0.563	0.00423591
TRIB2	3.27491e-24	0.482028	0.352	0.054	1.09834e-19
PTPN6	1.47296e-07	0.480811	0.693	0.563	0.00494
MT-ND4L	1.12252e-13	0.47762	1	0.998	3.7647e-09
TMC8	1.71689e-08	0.475357	0.58	0.334	0.00057581
GIMAP6	1.29299e-10	0.468643	0.432	0.17	4.33643e-06
SIGIRR	1.77109e-08	0.467897	0.693	0.477	0.000593989
NMT1	2.88364e-11	0.463538	0.42	0.157	9.67116e-07
NRROS	3.41555e-12	0.463129	0.386	0.128	1.14551e-07
TRIM22	3.81343e-07	0.463093	0.534	0.334	0.0127895
CELF2	5.00385e-10	0.461938	0.818	0.595	1.67819e-05
AC243960.1	1.00669e-07	0.447715	0.375	0.17	0.00337625
LUC7L3	1.69402e-10	0.44401	0.75	0.48	5.68141e-06
KLF2	3.23022e-25	0.442974	0.261	0.026	1.08335e-20
CDC25B	3.71418e-09	0.442283	0.386	0.158	0.000124566
STK38	1.90342e-12	0.438625	0.398	0.132	6.38369e-08
HIST2H2AA4	2.99214e-07	0.429829	0.273	0.1	0.0100351
TES	5.87822e-07	0.42497	0.477	0.274	0.0197144
ITGAL	1.03894e-09	0.422039	0.5	0.225	3.48441e-05
CD3D	7.03864e-09	0.415412	0.966	0.926	0.000236062
S1PR1	3.73239e-07	0.414845	0.261	0.097	0.0125177
GIMAP2	6.00606e-08	0.414727	0.42	0.192	0.00201431
AC119396.1	8.70279e-45	0.410952	0.227	0.004	2.91874e-40
MT-ND1	1.16303e-08	0.41069	0.977	0.956	0.000390057
DDX5	1.50435e-08	0.410584	0.909	0.913	0.00050453
SAMD9L	2.05882e-08	0.401336	0.42	0.195	0.000690488
RASSF1	1.11205e-06	0.400245	0.455	0.244	0.0372961
BTN3A1	2.23408e-10	0.399332	0.386	0.137	7.49267e-06
SIRPG	1.85945e-09	0.398072	0.386	0.151	6.23623e-05
STMN3	8.39705e-09	0.397943	0.5	0.23	0.00028162
MYO1F	7.66997e-08	0.391122	0.534	0.273	0.00257236
TRIM56	2.35196e-09	0.389585	0.341	0.121	7.888e-05
BTN3A3	6.15168e-12	0.387631	0.364	0.115	2.06315e-07
LCK	8.09014e-07	0.382896	0.727	0.546	0.0271327
SNHG25	1.82946e-44	0.380682	0.216	0.003	6.13565e-40
CSK	1.6945e-07	0.372776	0.716	0.546	0.00568303
PRKCH	3.39682e-11	0.367854	0.386	0.132	1.13923e-06
HLA-C	7.91173e-11	0.366383	0.977	0.992	2.65344e-06
MTRNR2L12	8.98563e-13	0.365156	0.227	0.044	3.0136e-08
CD2	5.77592e-07	0.359191	0.943	0.853	0.0193713
SNX20	6.75272e-07	0.358246	0.42	0.211	0.0226473
LAX1	9.39895e-07	0.347812	0.295	0.121	0.0315222
RPS27	9.11879e-13	0.347731	0.989	0.994	3.05826e-08
CD3E	3.34983e-11	0.345858	0.977	0.955	1.12347e-06
SNRPN	4.33108e-07	0.338266	0.409	0.199	0.0145256
PXN	1.91783e-08	0.323775	0.341	0.13	0.000643203
TRBC1	8.83541e-07	0.315061	0.864	0.675	0.0296322
TC2N	9.86586e-07	0.314147	0.557	0.318	0.0330881
ARHGAP45	6.55366e-07	0.311561	0.443	0.22	0.0219796
PTK2B	1.12565e-07	0.310391	0.318	0.126	0.0037752
MT-ATP6	2.01559e-08	0.307438	1	0.984	0.000675989
SPINK2	2.6036e-11	0.303656	0.17	0.028	8.73194e-07
GCC2	5.33747e-07	0.298979	0.432	0.212	0.0179008
RGS3	1.53598e-08	0.298859	0.205	0.053	0.000515137
TNFRSF10A	4.53719e-07	0.294854	0.261	0.097	0.0152168
SUN2	1.22025e-06	0.294053	0.375	0.169	0.0409246
MT-CO2	1.22567e-08	0.291441	1	1	0.000411066
DDX39B	1.04512e-06	0.291119	0.295	0.12	0.0350511
ASB2	1.0567e-23	0.287106	0.148	0.006	3.54395e-19
CCDC14	8.95756e-07	0.284573	0.216	0.07	0.0300419
GBP4	4.02973e-09	0.28426	0.25	0.073	0.000135149
PAXIP1-AS2	2.85059e-08	0.281948	0.182	0.044	0.000956032
ZNF766	6.97415e-13	0.277624	0.182	0.027	2.33899e-08
SGSM3	7.54462e-08	0.277038	0.25	0.08	0.00253032
HLA-A	1.44019e-07	0.265567	0.989	0.999	0.00483012
CSE1L	4.32857e-07	0.262883	0.159	0.04	0.0145172
RGS18	3.73042e-08	0.257153	0.443	0.194	0.00125111
TEFM	3.09969e-07	0.254845	0.193	0.055	0.0103957
IL32	5.64153e-08	-0.255956	0.989	1	0.00189206
ATP5MG	1.83153e-07	-0.288296	0.909	0.955	0.00614259
RBM3	2.29632e-07	-0.328603	0.739	0.855	0.00770139
ALOX5AP	2.07062e-07	-0.33844	0.92	0.952	0.00694444
H3F3B	3.07887e-09	-0.350729	0.966	0.991	0.000103259
IL1R1	1.37128e-06	-0.353271	0	0.216	0.04599
PPDPF	6.01409e-09	-0.354309	0.886	0.942	0.0002017
AC099552.1	1.22919e-06	-0.367568	0.011	0.239	0.0412247
STK17B	7.11388e-07	-0.368943	0.659	0.815	0.0238585
C9orf16	3.05692e-07	-0.369802	0.75	0.879	0.0102523
PGK1	3.95906e-07	-0.386586	0.67	0.813	0.0132779
NME2	1.24549e-06	-0.393249	0.784	0.87	0.0417711
S100A4	4.23017e-12	-0.398086	0.977	0.998	1.41871e-07
MIF	5.15362e-11	-0.402589	0.864	0.953	1.72842e-06
PLP2	3.05629e-09	-0.404151	0.784	0.882	0.000102502
SH3BGRL3	2.0062e-12	-0.407114	0.955	0.992	6.72841e-08
ELOC	3.43188e-07	-0.417387	0.489	0.707	0.0115098
ARF5	3.73542e-08	-0.421363	0.636	0.794	0.00125278
VDAC1	9.82985e-07	-0.423835	0.432	0.664	0.0329673
KLF6	1.10005e-09	-0.426378	0.875	0.962	3.68935e-05
PPIA	1.646e-17	-0.428598	0.955	0.991	5.52035e-13
SH2D1A	3.66603e-07	-0.430884	0.443	0.704	0.0122951
ACTB	1.91588e-10	-0.43361	1	1	6.42548e-06
EMP3	9.23143e-10	-0.439085	0.841	0.986	3.09604e-05
PIM3	1.12499e-06	-0.442421	0.045	0.283	0.0377299
UBC	8.84299e-11	-0.44445	0.932	0.981	2.96576e-06
EHD4	6.1115e-08	-0.447339	0.091	0.387	0.00204967
ANXA2	6.03055e-08	-0.449246	0.682	0.866	0.00202253
ATP2B1	9.98689e-07	-0.459744	0.409	0.638	0.033494
SYTL3	6.86835e-07	-0.459757	0.023	0.258	0.0230351
ANP32B	2.07029e-08	-0.460645	0.409	0.685	0.000694332
PFN1	2.53445e-15	-0.462391	0.943	0.985	8.50003e-11
CD99	2.32021e-15	-0.468809	0.943	0.973	7.78152e-11
COX8A	7.952e-10	-0.470319	0.636	0.865	2.66694e-05
MYL6	5.78764e-16	-0.473731	0.909	0.973	1.94106e-11
HSP90AA1	4.86297e-07	-0.476274	0.92	0.945	0.0163094
SFXN1	2.79901e-07	-0.476663	0.727	0.862	0.00938734
CYTIP	1.12685e-06	-0.478353	0.523	0.694	0.0377923
SRGN	3.78539e-09	-0.47938	0.886	0.919	0.000126954
KLF10	8.7138e-07	-0.481545	0.239	0.496	0.0292243
ENO1	3.07186e-07	-0.484424	0.795	0.837	0.0103024
MCL1	4.87564e-07	-0.493772	0.5	0.729	0.0163519
LDLR	2.86119e-09	-0.497455	0.011	0.318	9.59587e-05
JAML	1.12294e-06	-0.514444	0.386	0.607	0.0376613
ID2	8.78325e-07	-0.515793	0.602	0.781	0.0294573
NDFIP2	1.43099e-08	-0.53106	0.182	0.479	0.000479927
BHLHE40	1.421e-06	-0.537303	0.091	0.345	0.0476575
ZFAND2A	1.30948e-06	-0.553032	0.261	0.535	0.0439174
CSRNP1	8.41549e-09	-0.557985	0.136	0.443	0.000282239
RGS1	4.99306e-09	-0.560935	0.648	0.829	0.000167457
DUSP10	4.01896e-07	-0.56207	0.273	0.528	0.0134788
RAB11A	1.18946e-09	-0.563999	0.398	0.675	3.98921e-05
CAPG	9.23969e-11	-0.576882	0.625	0.836	3.09881e-06
TXN	9.39906e-10	-0.585996	0.58	0.776	3.15226e-05
AHR	2.9535e-09	-0.590072	0.295	0.592	9.90546e-05
RAB11FIP1	8.5335e-08	-0.591102	0.25	0.53	0.00286197
POMP	3.21801e-12	-0.600233	0.636	0.823	1.07926e-07
ICAM1	2.96827e-07	-0.606007	0.205	0.467	0.00995497
S100A11	4.49757e-14	-0.606822	0.807	0.93	1.50839e-09
REL	1.94013e-07	-0.613227	0.375	0.614	0.00650679
LGALS3	1.13106e-15	-0.613227	0.807	0.924	3.79336e-11
TSHZ2	8.53236e-11	-0.618951	0.386	0.728	2.86158e-06
TIMP1	9.0431e-12	-0.622233	0.523	0.815	3.03287e-07
ADAM19	6.81979e-11	-0.62557	0.273	0.637	2.28722e-06
SAMSN1	9.68724e-10	-0.625872	0.42	0.691	3.24891e-05
PPP1R15A	5.69491e-11	-0.637109	0.693	0.874	1.90996e-06
MT2A	1.01277e-10	-0.63723	0.784	0.922	3.39664e-06
FRMD4B	1.06249e-09	-0.638341	0.205	0.539	3.56336e-05
DDIT4	3.30014e-07	-0.638906	0.727	0.853	0.011068
STX11	2.35431e-11	-0.640109	0.068	0.438	7.89588e-07
S100A6	4.47881e-22	-0.641047	0.977	0.997	1.5021e-17
CLIC1	4.845e-22	-0.643243	0.886	0.949	1.62492e-17
TNFSF14	4.76631e-08	-0.661165	0.42	0.651	0.00159853
BIRC3	2.19623e-11	-0.67053	0.625	0.857	7.3657e-07
ANKRD28	5.0922e-09	-0.67318	0.239	0.569	0.000170782
RPL22L1	5.597e-11	-0.685575	0.58	0.824	1.87712e-06
GUK1	2.6695e-15	-0.696673	0.5	0.798	8.95298e-11
INSIG1	4.55066e-07	-0.703553	0.455	0.658	0.015262
CD44	2.9408e-19	-0.703828	0.841	0.926	9.86285e-15
CLU	1.34664e-12	-0.715491	0.205	0.609	4.51636e-08
NR4A1	4.43955e-10	-0.7158	0.159	0.543	1.48893e-05
NFKBIA	4.7215e-11	-0.721146	0.375	0.692	1.5835e-06
HSPB1	9.1548e-08	-0.721292	0.648	0.795	0.00307034
KRT7	8.19137e-14	-0.745402	0.273	0.656	2.74722e-09
LAIR2	7.93746e-19	-0.748568	0.818	0.938	2.66207e-14
LDHA	9.53226e-18	-0.754989	0.716	0.882	3.19693e-13
BTG2	1.60436e-09	-0.780454	0.455	0.71	5.38069e-05
TNFAIP3	1.60455e-09	-0.791953	0.398	0.697	5.38134e-05
GK	2.15803e-10	-0.795253	0.284	0.587	7.2376e-06
PGM2L1	3.20647e-15	-0.79981	0.636	0.862	1.07539e-10
ZFP36L2	1.54201e-07	-0.80447	0.648	0.799	0.0051716
MYADM	2.37512e-11	-0.8068	0.318	0.656	7.96566e-07
GAPDH	1.05729e-23	-0.810005	0.943	0.972	3.54593e-19
ZFP36	1.1629e-13	-0.82163	0.773	0.941	3.90012e-09
MTHFD2	3.07435e-13	-0.823318	0.455	0.741	1.03108e-08
CDKN1A	5.20005e-11	-0.82525	0.443	0.731	1.74399e-06
PHLDA1	1.73351e-11	-0.83241	0.148	0.524	5.81385e-07
IL22	7.79772e-11	-0.833979	0.659	0.898	2.6152e-06
CXCR4	2.15077e-12	-0.842592	0.409	0.759	7.21326e-08
PRDX1	5.46554e-25	-0.849089	0.841	0.96	1.83303e-20
MYC	8.22394e-08	-0.875213	0.216	0.486	0.00275814
NFKBID	4.14718e-07	-0.921548	0.102	0.366	0.0139088
CRIP2	3.32696e-14	-0.95066	0.057	0.495	1.1158e-09
ANXA1	1.26818e-20	-0.955654	0.705	0.936	4.25324e-16
TSPAN13	8.51007e-18	-0.956533	0.466	0.796	2.85411e-13
CD83	1.67594e-09	-0.96358	0.102	0.43	5.62076e-05
LGALS1	1.43395e-24	-1.02937	0.773	0.956	4.80918e-20
TNFRSF18	5.36825e-20	-1.037	0.386	0.814	1.8004e-15
TNFRSF4	1.13381e-07	-1.05352	0.477	0.67	0.00380258
VIM	1.32758e-34	-1.06866	0.966	0.995	4.45245e-30
NAMPT	1.81877e-14	-1.07951	0.307	0.649	6.09978e-10
TAGLN2	2.0137e-27	-1.09136	0.773	0.947	6.75355e-23
S100A10	5.44621e-34	-1.09561	0.864	0.994	1.82655e-29
DUSP4	9.87791e-14	-1.17898	0.25	0.634	3.31285e-09
IL13	1.67627e-10	-1.1984	0.25	0.59	5.62187e-06
MIR155HG	2.08772e-09	-1.19929	0.193	0.491	7.00181e-05
BATF	4.14388e-33	-1.22764	0.716	0.954	1.38978e-28
CRIP1	9.7064e-37	-1.31464	0.943	1	3.25533e-32
RGS16	6.35297e-18	-1.32764	0.091	0.59	2.13066e-13
NBAS	1.30134e-31	-1.38781	0.443	0.902	4.36444e-27
DUSP2	4.13262e-23	-1.52382	0.42	0.825	1.386e-18
LMNA	9.56928e-40	-1.88603	0.557	0.952	3.20935e-35

## Sheet: Cluster TC-1 skin vs PBMC
	p_val	avg_logFC	pct.1	pct.2	p_val_adj
HSPA1B	5.71558e-180	3.38378	0.915	0.059	1.91689e-175
HSPA1A	6.96871e-171	3.30564	0.941	0.44	2.33716e-166
DNAJB1	8.2201e-139	2.72221	0.841	0.214	2.75686e-134
DUSP2	4.05174e-142	2.44606	0.825	0.112	1.35887e-137
FOS	8.21945e-81	2.19761	0.662	0.127	2.75664e-76
IL13	8.67704e-91	2.14836	0.59	0.011	2.91011e-86
TNF	2.61005e-125	2.09241	0.762	0.057	8.75358e-121
IL22	7.44146e-97	1.97698	0.898	0.569	2.49572e-92
ZFP36	3.81977e-137	1.95532	0.941	0.689	1.28108e-132
NBAS	1.77752e-149	1.83105	0.902	0.315	5.96144e-145
GADD45B	1.53184e-95	1.74058	0.701	0.123	5.13748e-91
PPP1R15A	5.41352e-126	1.72236	0.874	0.446	1.81559e-121
JUNB	2.54304e-116	1.71146	0.948	0.816	8.52885e-112
DUSP1	6.18295e-63	1.65393	0.809	0.543	2.07364e-58
RGS2	3.20257e-97	1.60504	0.713	0.142	1.07408e-92
DUSP4	2.01011e-75	1.55073	0.634	0.162	6.74149e-71
CDKN1A	1.5753e-94	1.51501	0.731	0.186	5.28323e-90
RGS1	1.05076e-86	1.50856	0.829	0.508	3.52404e-82
MIR155HG	2.4451e-65	1.49267	0.491	0.028	8.20039e-61
RGS16	4.13969e-87	1.47333	0.59	0.026	1.38837e-82
BTG2	7.07786e-89	1.45837	0.71	0.175	2.37377e-84
BATF	1.93889e-144	1.44631	0.954	0.678	6.50264e-140
HSP90AA1	8.06387e-116	1.43256	0.945	0.921	2.70446e-111
ZC3H12A	4.00547e-89	1.42383	0.636	0.079	1.34335e-84
NR4A1	3.82563e-82	1.37772	0.543	0.002	1.28304e-77
LMNA	3.74433e-111	1.34708	0.952	0.753	1.25577e-106
SRGN	1.49839e-118	1.29552	0.919	0.737	5.02531e-114
TNFRSF4	2.44898e-43	1.28861	0.67	0.359	8.21339e-39
ZFP36L1	5.23403e-88	1.28075	0.907	0.781	1.75539e-83
HSPB1	1.5953e-79	1.2782	0.795	0.372	5.35031e-75
IL4	1.30184e-26	1.20819	0.324	0.072	4.36613e-22
CD83	3.22734e-52	1.14199	0.43	0.035	1.08239e-47
TNFSF14	2.23851e-68	1.13311	0.651	0.19	7.50753e-64
TNFAIP3	8.88023e-58	1.13303	0.697	0.317	2.97825e-53
TNFRSF18	5.76152e-84	1.1274	0.814	0.365	1.9323e-79
CXCR4	1.26759e-56	1.12494	0.759	0.405	4.25125e-52
CD69	2.61282e-58	1.12315	0.848	0.676	8.76288e-54
HSPA6	2.08389e-22	1.11196	0.194	0.007	6.98897e-18
SERTAD1	1.45198e-80	1.10047	0.658	0.14	4.86965e-76
ICOS	8.21999e-71	1.09134	0.555	0.063	2.75682e-66
NFKBID	9.14837e-33	1.03232	0.366	0.072	3.06818e-28
JUN	4.07708e-42	1.02922	0.634	0.278	1.36737e-37
DDIT4	9.06387e-54	1.02819	0.853	0.667	3.03984e-49
RPS29	1.15351e-155	1.02314	0.983	0.963	3.86864e-151
NAMPT	3.22531e-48	1.01828	0.649	0.348	1.08171e-43
IFNG	3.69358e-37	1.00573	0.324	0.022	1.23875e-32
ID2	5.58621e-60	0.992701	0.781	0.444	1.8735e-55
BIRC3	1.75566e-68	0.988395	0.857	0.575	5.88812e-64
GK	4.09278e-61	0.978952	0.587	0.14	1.37264e-56
CSF2	1.09528e-37	0.966856	0.349	0.035	3.67335e-33
AC020916.1	5.43375e-61	0.966772	0.505	0.05	1.82237e-56
PHLDA1	2.72059e-54	0.966638	0.524	0.105	9.1243e-50
NR4A2	2.67077e-50	0.949541	0.382	0.007	8.95723e-46
MTHFD2	8.1588e-58	0.937555	0.741	0.44	2.7363e-53
DNAJA1	8.05207e-41	0.92332	0.705	0.51	2.7005e-36
HSPH1	8.27786e-60	0.911058	0.621	0.188	2.77623e-55
BRD2	6.15592e-50	0.899247	0.682	0.361	2.06457e-45
SAMSN1	1.03228e-58	0.890952	0.691	0.291	3.46207e-54
IER2	1.51681e-55	0.883987	0.855	0.635	5.08707e-51
IL21	2.1311e-28	0.882697	0.356	0.092	7.14727e-24
ZFAND2A	6.05909e-49	0.880812	0.535	0.14	2.0321e-44
LTA	4.8522e-42	0.87796	0.521	0.158	1.62733e-37
REL	4.88185e-51	0.866106	0.614	0.23	1.63727e-46
PTGER4	2.90124e-53	0.860303	0.743	0.433	9.73016e-49
RPL22L1	6.13281e-52	0.848125	0.824	0.571	2.05682e-47
GEM	6.51261e-33	0.846746	0.259	0	2.1842e-28
DUSP10	4.95725e-50	0.822346	0.528	0.138	1.66256e-45
LAIR2	2.00713e-78	0.815576	0.938	0.842	6.73152e-74
XCL1	8.37341e-18	0.80463	0.146	0	2.80827e-13
HSPE1	1.07579e-45	0.795376	0.743	0.488	3.60797e-41
HSP90AB1	2.53852e-42	0.790078	0.855	0.877	8.51369e-38
IL26	1.6344e-54	0.769352	0.577	0.151	5.48147e-50
ZNF331	8.65964e-32	0.76625	0.356	0.07	2.90427e-27
RHOH	3.69342e-36	0.761891	0.634	0.385	1.2387e-31
TSHZ2	4.70678e-49	0.76051	0.728	0.374	1.57856e-44
MT2A	1.77203e-44	0.755912	0.922	0.821	5.94302e-40
AHI1	1.85104e-48	0.744549	0.522	0.116	6.208e-44
TUBB4B	1.97212e-37	0.727868	0.668	0.405	6.6141e-33
ICAM1	8.23428e-41	0.705047	0.467	0.112	2.76161e-36
PRDX1	2.03414e-77	0.701219	0.96	0.932	6.82211e-73
PGM2L1	6.00097e-42	0.700951	0.862	0.702	2.0126e-37
CCL5	6.25365e-37	0.699803	0.534	0.186	2.09735e-32
VIM	5.7382e-82	0.69979	0.995	1	1.92448e-77
CD44	1.2562e-70	0.69618	0.926	0.853	4.21304e-66
CREM	2.98095e-39	0.695373	0.382	0.053	9.9975e-35
HERPUD1	3.86057e-30	0.693298	0.652	0.418	1.29476e-25
ATP5ME	1.28503e-46	0.690243	0.808	0.532	4.30972e-42
H3F3B	1.23825e-94	0.689917	0.991	0.991	4.15284e-90
KRT7	1.52009e-46	0.687097	0.656	0.274	5.09808e-42
CKS2	6.48404e-37	0.678399	0.45	0.123	2.17462e-32
CSRNP1	2.20505e-49	0.675226	0.443	0.053	7.3953e-45
PET100	3.85158e-43	0.673278	0.732	0.403	1.29174e-38
SNHG8	1.27229e-38	0.66756	0.649	0.322	4.267e-34
NDUFB1	1.58443e-44	0.667077	0.732	0.422	5.31385e-40
CLU	7.77754e-43	0.661598	0.609	0.234	2.60843e-38
KLF10	3.21402e-37	0.658585	0.496	0.16	1.07792e-32
HSPA8	1.00267e-30	0.65133	0.914	0.952	3.36274e-26
TUBB2A	1.49949e-37	0.650678	0.509	0.171	5.02899e-33
IL21-AS1	1.18106e-33	0.649833	0.528	0.212	3.96105e-29
NDFIP2	3.46823e-44	0.646158	0.479	0.114	1.16317e-39
GAPDH	3.151e-69	0.645263	0.972	0.98	1.05678e-64
BHLHE40	8.60596e-30	0.63985	0.345	0.07	2.88627e-25
SRSF2	4.59671e-45	0.630852	0.815	0.615	1.54164e-40
UBC	2.84105e-63	0.621796	0.981	0.991	9.52833e-59
RSRP1	2.08399e-29	0.61931	0.744	0.615	6.98929e-25
ALOX5AP	3.33257e-67	0.618358	0.952	0.926	1.11768e-62
UBB	2.16736e-52	0.618287	0.93	0.908	7.26888e-48
PTTG1	7.85366e-39	0.617789	0.556	0.219	2.63396e-34
RNF19A	1.74865e-32	0.615992	0.676	0.416	5.86462e-28
LGALS1	2.75872e-43	0.611952	0.956	0.897	9.2522e-39
FOSB	4.09154e-31	0.611043	0.384	0.09	1.37222e-26
AHR	2.41492e-33	0.608399	0.592	0.289	8.09917e-29
TENT5C	1.79264e-36	0.605726	0.36	0.048	6.01216e-32
NFKBIZ	6.99711e-28	0.59878	0.451	0.164	2.34669e-23
BTG1	4.49696e-27	0.596305	0.851	0.79	1.50819e-22
H2AFX	9.58446e-38	0.58801	0.44	0.101	3.21444e-33
SNHG9	9.58203e-22	0.587387	0.438	0.184	3.21362e-17
SNHG15	4.05016e-33	0.586647	0.673	0.379	1.35834e-28
HRH2	3.25609e-28	0.585657	0.518	0.232	1.09203e-23
PFKFB3	9.48709e-36	0.573687	0.382	0.066	3.18178e-31
FABP5	1.39625e-19	0.569893	0.57	0.368	4.68274e-15
MYADM	3.27551e-22	0.56713	0.656	0.438	1.09854e-17
SFXN1	1.79381e-32	0.565229	0.862	0.757	6.01607e-28
MIR181A1HG	1.95534e-29	0.56406	0.526	0.223	6.55781e-25
JUND	4.98366e-20	0.563838	0.538	0.278	1.67142e-15
ANKRD28	1.05831e-26	0.562659	0.569	0.271	3.54935e-22
CRIP1	8.05612e-44	0.56152	1	0.998	2.70186e-39
SLC38A2	7.73341e-31	0.558147	0.489	0.168	2.59363e-26
DNAJB6	5.67568e-33	0.552499	0.769	0.621	1.90351e-28
ANXA1	1.03894e-32	0.550544	0.936	0.956	3.48439e-28
SGK1	9.63804e-27	0.548937	0.231	0.009	3.23241e-22
RPL38	7.3701e-62	0.541953	0.981	0.943	2.47178e-57
ANKRD37	1.76437e-36	0.537922	0.38	0.059	5.91734e-32
BCL2L1	2.8425e-28	0.528641	0.42	0.131	9.53319e-24
H2AFZ	7.89835e-26	0.52806	0.868	0.858	2.64895e-21
GNG2	1.0256e-26	0.525888	0.761	0.628	3.43966e-22
WSB1	5.10263e-22	0.5257	0.716	0.516	1.71132e-17
BCL2A1	2.00055e-21	0.525121	0.354	0.118	6.70944e-17
INSIG1	4.10275e-12	0.5209	0.658	0.569	1.37598e-07
TIMP1	1.16341e-29	0.520425	0.815	0.641	3.90183e-25
ATF3	3.20103e-29	0.51869	0.25	0.009	1.07356e-24
ITM2A	1.30849e-29	0.518253	0.837	0.707	4.38843e-25
CTLA4	3.4606e-21	0.514622	0.319	0.094	1.16062e-16
NEU1	6.46974e-30	0.513193	0.396	0.105	2.16982e-25
CD40LG	8.6958e-11	0.503837	0.717	0.683	2.9164e-06
MAP3K8	8.03581e-25	0.503078	0.367	0.109	2.69505e-20
PLIN2	9.3986e-15	0.49977	0.402	0.208	3.1521e-10
FXYD1	6.4224e-23	0.495139	0.327	0.088	2.15395e-18
STX11	7.50595e-26	0.493442	0.438	0.168	2.51735e-21
SH2D1A	2.78497e-25	0.483954	0.704	0.473	9.34025e-21
CSKMT	2.13313e-16	0.48336	0.269	0.083	7.1541e-12
SDC4	4.6923e-27	0.483311	0.23	0.007	1.5737e-22
LINC01871	2.82315e-30	0.481163	0.355	0.072	9.46829e-26
ELOC	3.82206e-27	0.478601	0.707	0.512	1.28184e-22
TFRC	6.5311e-16	0.477469	0.473	0.278	2.1904e-11
RGCC	1.5805e-25	0.477092	0.386	0.114	5.30069e-21
SDCBP	1.73595e-18	0.47682	0.579	0.405	5.82203e-14
POMP	1.01797e-30	0.475945	0.823	0.7	3.41408e-26
PHTF2	6.0792e-23	0.474998	0.552	0.284	2.03884e-18
CLK1	9.08146e-23	0.473355	0.542	0.28	3.04574e-18
ST8SIA4	1.26344e-23	0.473029	0.47	0.208	4.23731e-19
SLC2A3	7.333e-19	0.472119	0.774	0.676	2.45934e-14
HLA-DQA1	2.47648e-26	0.469984	0.862	0.803	8.30563e-22
HPGDS	5.39818e-18	0.468857	0.601	0.411	1.81044e-13
CYTIP	3.48805e-19	0.468068	0.694	0.538	1.16982e-14
LY96	5.25848e-25	0.465882	0.476	0.206	1.76359e-20
SNX10	3.70351e-25	0.462896	0.436	0.166	1.24208e-20
BAG3	5.35601e-29	0.461674	0.297	0.039	1.7963e-24
JMJD6	1.4271e-23	0.461533	0.482	0.23	4.78622e-19
CD2	2.81037e-26	0.459555	0.853	0.757	9.42542e-22
TSPAN13	8.76168e-18	0.456987	0.796	0.737	2.93849e-13
TTC29	1.03097e-20	0.451678	0.384	0.149	3.45765e-16
KDM6B	3.5126e-29	0.451172	0.313	0.046	1.17805e-24
TMEM243	1.9486e-26	0.450443	0.779	0.641	6.53522e-22
TUBA1C	6.21465e-22	0.450134	0.536	0.287	2.08427e-17
RPL41	1.51023e-59	0.448522	0.993	0.982	5.065e-55
SQSTM1	6.39515e-14	0.446312	0.756	0.656	2.14481e-09
HCST	4.76408e-38	0.441932	0.969	0.965	1.59778e-33
SAT1	3.14822e-12	0.438549	0.806	0.711	1.05585e-07
TNFSF11	6.68032e-16	0.437745	0.425	0.228	2.24045e-11
BTLA	3.03992e-21	0.437119	0.363	0.125	1.01953e-16
ROMO1	6.67124e-26	0.435947	0.831	0.761	2.2374e-21
CACYBP	2.54526e-16	0.427354	0.652	0.501	8.53631e-12
CLIC1	9.46208e-47	0.426413	0.949	0.939	3.17339e-42
MIR3142HG	3.93273e-28	0.422712	0.275	0.028	1.31896e-23
ATP5F1E	1.59352e-47	0.421531	0.973	0.967	5.34435e-43
STAT3	4.58242e-15	0.417692	0.653	0.484	1.53685e-10
MT1X	1.82216e-13	0.417636	0.585	0.4	6.11117e-09
SCG2	3.21235e-22	0.417176	0.181	0	1.07736e-17
CORO1B	2.07539e-17	0.416719	0.841	0.807	6.96045e-13
PTMA	2.35781e-49	0.416014	0.994	0.998	7.90761e-45
TUBB	2.00945e-15	0.415962	0.698	0.562	6.73929e-11
FRMD4B	1.09717e-14	0.414348	0.539	0.352	3.67968e-10
ARID5A	1.55284e-17	0.413228	0.374	0.153	5.20793e-13
TMA7	1.31302e-34	0.412594	0.959	0.941	4.40362e-30
ARL5B	1.23919e-21	0.410796	0.304	0.079	4.15599e-17
ZFAS1	9.8275e-18	0.410694	0.691	0.523	3.29595e-13
SLAMF1	3.4092e-16	0.409617	0.636	0.457	1.14338e-11
RBPJ	5.75011e-17	0.407884	0.444	0.219	1.92847e-12
LDHA	3.25072e-25	0.407657	0.882	0.88	1.09023e-20
ENO1	1.03061e-17	0.406435	0.837	0.829	3.45646e-13
IER5	6.78668e-23	0.405112	0.246	0.033	2.27612e-18
TUBA1B	6.42178e-16	0.403657	0.809	0.755	2.15374e-11
DNPH1	3.4752e-17	0.403514	0.634	0.457	1.16551e-12
BTG3	1.50915e-22	0.401458	0.366	0.123	5.06137e-18
FASLG	2.44002e-22	0.401062	0.279	0.057	8.18334e-18
ASXL1	2.30221e-16	0.398803	0.33	0.129	7.72116e-12
RPL37A	1.07731e-47	0.392511	0.991	0.987	3.61309e-43
EDARADD	3.4796e-22	0.39086	0.323	0.088	1.16699e-17
SPCS1	1.22772e-24	0.387148	0.902	0.882	4.11752e-20
GLUD1	9.06411e-17	0.385622	0.443	0.223	3.03992e-12
MT1E	3.11358e-09	0.383834	0.54	0.398	0.000104423
SYTL3	1.00053e-18	0.38146	0.258	0.061	3.35559e-14
AMD1	3.01284e-16	0.381315	0.476	0.265	1.01045e-11
RAB11A	3.18227e-18	0.381193	0.675	0.521	1.06727e-13
JAML	4.74191e-14	0.380907	0.607	0.429	1.59034e-09
CYCS	4.43892e-14	0.379554	0.69	0.58	1.48873e-09
CTSC	1.99875e-17	0.379161	0.774	0.674	6.70341e-13
CDK6	3.77356e-10	0.378335	0.382	0.234	1.26558e-05
ZG16B	3.8837e-19	0.376973	0.449	0.206	1.30252e-14
CAPG	1.45848e-20	0.376032	0.836	0.786	4.89143e-16
IQCG	1.42187e-14	0.375809	0.425	0.228	4.76868e-10
GSTA4	3.6743e-22	0.375042	0.287	0.061	1.23229e-17
AC099552.1	1.3005e-25	0.37477	0.239	0.018	4.36161e-21
SLC3A2	1.14296e-13	0.373464	0.593	0.427	3.83325e-09
NR4A3	4.20315e-27	0.373078	0.218	0	1.40965e-22
ATF4	7.15164e-15	0.37298	0.416	0.214	2.39852e-10
ATP5MD	1.89073e-16	0.371811	0.769	0.637	6.34112e-12
TCF4	3.54069e-14	0.371416	0.85	0.772	1.18748e-09
RBM3	8.96245e-22	0.369057	0.855	0.788	3.00583e-17
RHBDD2	1.70318e-14	0.366529	0.566	0.368	5.71212e-10
GPR65	2.5479e-12	0.365968	0.44	0.274	8.54515e-08
PIM3	1.24114e-19	0.364003	0.283	0.072	4.16255e-15
HLA-DQB1	3.71906e-14	0.361941	0.717	0.611	1.2473e-09
SRSF7	1.73208e-12	0.361584	0.766	0.665	5.80904e-08
RAB11FIP1	1.14284e-11	0.358641	0.53	0.372	3.83285e-07
NFKBIA	4.26425e-11	0.357939	0.692	0.554	1.43014e-06
SELENOK	1.91982e-13	0.357125	0.667	0.519	6.43869e-09
NPY	2.70585e-19	0.356832	0.2	0.022	9.07486e-15
RBM8A	2.47849e-15	0.356681	0.74	0.656	8.31234e-11
GLA	2.1496e-15	0.356642	0.212	0.048	7.20933e-11
CYSTM1	3.2393e-18	0.356492	0.324	0.109	1.0864e-13
DDIT3	4.11267e-21	0.354184	0.221	0.026	1.37931e-16
ZNRF1	3.71514e-16	0.354138	0.367	0.162	1.24598e-11
CIRBP	8.78295e-22	0.352401	0.907	0.875	2.94563e-17
RPS21	1.15747e-47	0.352215	0.987	0.987	3.88192e-43
LINC00239	7.3155e-20	0.35084	0.263	0.059	2.45347e-15
FILIP1L	1.44645e-14	0.350421	0.298	0.116	4.8511e-10
TAF1D	4.27953e-12	0.345459	0.648	0.505	1.43527e-07
MYL6	1.14688e-39	0.341831	0.973	0.982	3.8464e-35
S100A11	1.48556e-15	0.341744	0.93	0.908	4.98226e-11
IGFLR1	1.79319e-21	0.341719	0.367	0.116	6.01402e-17
FUS	3.46844e-15	0.3402	0.81	0.689	1.16324e-10
EIF4A1	4.98393e-17	0.339018	0.38	0.166	1.67151e-12
MINOS1	2.29486e-13	0.338384	0.705	0.565	7.69649e-09
MAF	2.07441e-12	0.336462	0.537	0.346	6.95714e-08
SEM1	1.23776e-14	0.335898	0.824	0.757	4.15121e-10
FAM177A1	9.11623e-14	0.335233	0.558	0.363	3.0574e-09
NINJ2	3.09727e-14	0.334465	0.457	0.258	1.03876e-09
EIF5	6.99446e-10	0.333281	0.702	0.648	2.3458e-05
COX17	1.03996e-11	0.332758	0.634	0.486	3.4878e-07
NXT1	3.44089e-17	0.33103	0.393	0.173	1.154e-12
CD99	5.327e-32	0.329817	0.973	0.982	1.78657e-27
RPL23	2.90216e-18	0.328588	0.87	0.805	9.73325e-14
MAP3K20-AS1	1.54139e-11	0.327403	0.249	0.098	5.16952e-07
HLA-DRB1	2.13597e-20	0.326362	0.927	0.917	7.16363e-16
TRA2A	1.04454e-10	0.326187	0.525	0.344	3.50319e-06
CUL9	8.24227e-15	0.326153	0.321	0.131	2.76429e-10
IFRD1	5.38033e-10	0.325886	0.468	0.306	1.80446e-05
ARPC5L	2.71541e-12	0.325716	0.667	0.549	9.10695e-08
HSPA2	7.8377e-23	0.324989	0.186	0	2.62861e-18
ZNF80	2.5517e-11	0.323092	0.303	0.142	8.55788e-07
TMEM258	4.12174e-19	0.322616	0.883	0.796	1.38235e-14
NABP1	7.15413e-15	0.321809	0.268	0.088	2.39935e-10
NFKB2	4.0381e-13	0.32107	0.337	0.153	1.3543e-08
SOD1	1.63869e-18	0.320407	0.888	0.902	5.49584e-14
UNC119	2.35214e-16	0.320157	0.316	0.114	7.88861e-12
PKM	2.99156e-15	0.320017	0.869	0.867	1.00331e-10
RGL4	4.91923e-10	0.317894	0.383	0.225	1.64981e-05
PIKFYVE	1.06456e-11	0.316742	0.35	0.175	3.57031e-07
NINJ1	1.92015e-14	0.316232	0.327	0.136	6.43982e-10
IGHV1-3	6.33647e-22	0.316096	0.183	0.002	2.12513e-17
HIST1H2BJ	3.91744e-17	0.313426	0.167	0.013	1.31383e-12
ZC3H12D	2.32071e-16	0.312328	0.261	0.074	7.78321e-12
NR3C1	1.85877e-09	0.312306	0.603	0.442	6.23395e-05
SFMBT2	1.90532e-17	0.31173	0.304	0.098	6.39006e-13
IL1R1	5.1636e-20	0.311233	0.216	0.028	1.73177e-15
STK17B	5.2803e-13	0.311005	0.815	0.748	1.77091e-08
RPS27	5.14239e-37	0.310762	0.994	0.998	1.72466e-32
PRKAR1B	3.7673e-12	0.310352	0.402	0.221	1.26348e-07
LINC01480	7.62252e-12	0.309842	0.126	0.015	2.55644e-07
POLR2L	1.97594e-20	0.309801	0.884	0.849	6.62691e-16
COX8A	1.48912e-19	0.308839	0.865	0.796	4.99421e-15
FXYD5	3.57101e-26	0.307939	0.969	0.985	1.19764e-21
PHLDA2	1.66158e-18	0.306438	0.152	0	5.5726e-14
SNHG12	9.87603e-13	0.306208	0.393	0.197	3.31222e-08
SERTAD2	1.5464e-18	0.305977	0.257	0.059	5.18631e-14
C21orf91	1.25895e-11	0.305876	0.358	0.19	4.22227e-07
RGS10	3.87534e-10	0.303811	0.655	0.545	1.29971e-05
KPNA2	3.88601e-12	0.302965	0.36	0.184	1.30329e-07
IL9R	1.43525e-12	0.30284	0.385	0.206	4.81354e-08
HEXIM1	3.92999e-15	0.299762	0.213	0.05	1.31804e-10
PTPN7	1.27204e-08	0.299513	0.606	0.46	0.000426615
TSEN34	1.97104e-10	0.298959	0.322	0.166	6.61046e-06
NDUFV2	1.10401e-07	0.298231	0.616	0.532	0.00370262
KLF6	4.69842e-13	0.297544	0.962	0.95	1.57576e-08
ENTPD1	6.42309e-13	0.296709	0.336	0.155	2.15418e-08
RPL37	8.35382e-42	0.296438	0.995	0.998	2.8017e-37
SLA	1.08058e-07	0.296433	0.552	0.449	0.00362404
IDS	2.34234e-09	0.295379	0.685	0.589	7.85574e-05
SKIL	1.39505e-19	0.293115	0.215	0.028	4.67873e-15
COX7C	7.20416e-23	0.291244	0.963	0.95	2.41613e-18
CD63	5.52348e-11	0.291047	0.683	0.54	1.85246e-06
RPL39	1.33831e-49	0.290779	0.997	0.998	4.48844e-45
CALM2	5.54375e-18	0.290594	0.881	0.886	1.85926e-13
BCL6	2.42662e-21	0.290019	0.184	0.004	8.1384e-17
CD82	1.98284e-14	0.288793	0.863	0.838	6.65004e-10
RAB27B	1.73982e-12	0.28782	0.195	0.055	5.83501e-08
SYPL1	1.40956e-10	0.287314	0.611	0.47	4.72737e-06
BBS12	2.17678e-21	0.285146	0.196	0.011	7.30049e-17
LGALS3	1.03543e-18	0.284874	0.924	0.932	3.47262e-14
RUNX3	2.92043e-15	0.28473	0.253	0.074	9.79452e-11
SNRPF	2.23661e-11	0.283905	0.509	0.335	7.50113e-07
SH2D2A	1.51424e-09	0.282466	0.652	0.527	5.07846e-05
NDUFA3	8.87181e-07	0.28179	0.682	0.565	0.0297543
SOCS1	2.07971e-12	0.281668	0.135	0.018	6.97493e-08
DAD1	7.80365e-10	0.281204	0.765	0.665	2.61719e-05
UQCRB	1.79193e-13	0.280762	0.883	0.851	6.00978e-09
FNDC3B	4.56931e-14	0.280458	0.34	0.142	1.53245e-09
HDAC9	4.85926e-07	0.279248	0.479	0.346	0.016297
MDM1	3.01869e-12	0.278901	0.33	0.151	1.01241e-07
TMEM70	2.34494e-10	0.275799	0.383	0.223	7.86446e-06
RPL36	2.15395e-39	0.275639	0.997	1	7.22391e-35
CBX3	3.12707e-10	0.275128	0.741	0.639	1.04876e-05
EHD4	4.15555e-10	0.274816	0.387	0.232	1.39369e-05
IDI1	2.63683e-08	0.273992	0.458	0.319	0.00088434
RNF138	5.66876e-13	0.272711	0.362	0.173	1.90119e-08
COX20	8.89336e-07	0.270929	0.521	0.394	0.0298266
TM2D3	2.75152e-10	0.270112	0.416	0.254	9.22806e-06
CDC42EP3	4.14493e-07	0.269479	0.493	0.368	0.0139013
H2AFJ	2.00392e-08	0.269367	0.54	0.4	0.000672073
GADD45G	4.0438e-12	0.269214	0.12	0.011	1.35621e-07
RAB27A	5.8734e-11	0.26821	0.429	0.249	1.96982e-06
MAPRE2	4.88632e-08	0.266398	0.434	0.291	0.00163877
RASAL3	5.13532e-07	0.2651	0.509	0.37	0.0172228
UPF2	1.05453e-08	0.264875	0.313	0.171	0.000353669
PAGE5	5.59204e-07	0.263749	0.46	0.326	0.0187546
FAM13A	6.09571e-07	0.263024	0.301	0.182	0.0204438
COL9A2	9.08576e-14	0.262229	0.165	0.028	3.04718e-09
RASA2	2.80105e-11	0.262213	0.33	0.16	9.39415e-07
FAM129A	2.86594e-07	0.260605	0.684	0.595	0.00961179
CST7	6.12387e-13	0.259428	0.866	0.847	2.05382e-08
SLC1A5	1.0177e-08	0.257276	0.366	0.221	0.000341315
CD9	1.01033e-13	0.256713	0.265	0.092	3.38844e-09
TRAF3	2.74077e-11	0.256335	0.277	0.123	9.19199e-07
STMN1	2.18909e-10	0.255609	0.417	0.239	7.34178e-06
TAF4B	6.02051e-09	0.255527	0.195	0.077	0.000201916
FAM3C	2.50042e-12	0.255282	0.255	0.098	8.38589e-08
CD109	1.33872e-14	0.254929	0.225	0.059	4.48981e-10
ATP5MG	9.36255e-17	0.253545	0.955	0.947	3.14001e-12
MAP1LC3A	1.1163e-12	0.25184	0.211	0.063	3.74385e-08
NDUFA1	3.29353e-10	0.251571	0.866	0.829	1.10458e-05
NFKBIB	3.26791e-09	0.2513	0.407	0.249	0.000109599
ATP5IF1	3.13695e-07	0.250762	0.721	0.641	0.0105207
EEPD1	4.45766e-10	-0.250623	0.322	0.47	1.49501e-05
MHENCR	8.4652e-29	-0.250857	0.061	0.267	2.83906e-24
JTB	3.53759e-15	-0.25119	0.627	0.783	1.18644e-10
STUB1	4.95749e-22	-0.251694	0.098	0.291	1.66264e-17
MAF1	5.4336e-09	-0.251974	0.339	0.464	0.000182232
ATM	1.92151e-11	-0.252295	0.35	0.508	6.44437e-07
NFATC3	1.4949e-12	-0.252305	0.151	0.295	5.01361e-08
GET4	6.05814e-22	-0.253813	0.052	0.21	2.03178e-17
SMARCC1	3.49423e-12	-0.25474	0.23	0.381	1.1719e-07
MOB2	7.7357e-20	-0.254891	0.079	0.245	2.5944e-15
TSPAN14	6.51688e-19	-0.255213	0.078	0.236	2.18563e-14
RPLP0	2.71691e-18	-0.255523	0.942	0.991	9.11197e-14
WASF2	3.01764e-12	-0.255813	0.319	0.47	1.01206e-07
SEPT9	7.66119e-16	-0.255879	0.748	0.869	2.56941e-11
MTIF3	1.5521e-14	-0.256041	0.147	0.306	5.20544e-10
ST3GAL1	1.17393e-13	-0.256132	0.193	0.365	3.93712e-09
ALKBH7	1.32771e-12	-0.256241	0.257	0.422	4.45288e-08
CNPPD1	2.06233e-13	-0.257167	0.326	0.49	6.91664e-09
NCBP2-AS2	7.76327e-15	-0.257565	0.339	0.521	2.60365e-10
SF3B1	9.27949e-12	-0.257808	0.483	0.617	3.11216e-07
CAMK4	1.34328e-12	-0.258297	0.497	0.659	4.50509e-08
PSME2	9.5647e-14	-0.258846	0.789	0.888	3.20781e-09
SLC44A2	9.35213e-14	-0.258951	0.185	0.346	3.13652e-09
MPRIP	4.56752e-16	-0.25936	0.161	0.344	1.53185e-11
RPL3	1.51063e-19	-0.260304	0.929	0.993	5.06634e-15
AP1S2	2.87331e-13	-0.260389	0.214	0.372	9.63651e-09
FGD3	6.00169e-18	-0.260431	0.131	0.311	2.01285e-13
RPL8	1.33155e-27	-0.260969	0.973	0.998	4.46577e-23
RB1CC1	4.7123e-11	-0.2611	0.17	0.309	1.58041e-06
ARL2BP	2.08382e-13	-0.261106	0.381	0.547	6.98871e-09
PHF3	2.9945e-13	-0.26221	0.186	0.344	1.00429e-08
ERP29	2.91314e-10	-0.262603	0.461	0.582	9.77007e-06
APBB1IP	6.93364e-13	-0.263026	0.235	0.403	2.3254e-08
TMEM131	1.90754e-12	-0.263406	0.22	0.372	6.39749e-08
VSIR	1.16221e-20	-0.263593	0.163	0.383	3.89782e-16
SLC25A39	5.8112e-11	-0.264023	0.313	0.449	1.94896e-06
EGLN2	2.10569e-13	-0.264043	0.173	0.326	7.06207e-09
COX7A2L	1.79049e-12	-0.264422	0.531	0.659	6.00493e-08
SMARCA5	1.3846e-14	-0.264534	0.277	0.451	4.64368e-10
MZT2A	6.93862e-13	-0.265071	0.303	0.464	2.32707e-08
FNBP4	5.18589e-13	-0.265133	0.347	0.512	1.73924e-08
CTSS	4.24184e-10	-0.26596	0.233	0.368	1.42263e-05
ECH1	6.80835e-12	-0.266245	0.635	0.759	2.28338e-07
NIN	4.17191e-20	-0.266796	0.096	0.276	1.39918e-15
FNBP1	6.54357e-13	-0.26697	0.658	0.761	2.19458e-08
FNTA	3.3618e-14	-0.267578	0.28	0.462	1.12748e-09
TTC3	4.3462e-11	-0.267978	0.241	0.385	1.45763e-06
FAM208A	1.99051e-16	-0.268362	0.178	0.361	6.67577e-12
UBTF	1.63173e-17	-0.268421	0.138	0.317	5.47251e-13
TRIM21	4.78598e-19	-0.268475	0.106	0.282	1.60512e-14
THEM4	1.83182e-15	-0.268531	0.314	0.512	6.14355e-11
GRK6	2.99574e-17	-0.269368	0.135	0.313	1.00471e-12
RNF167	3.91355e-15	-0.269621	0.386	0.571	1.31253e-10
PSME1	2.02728e-20	-0.269915	0.874	0.947	6.79908e-16
GNLY	5.64038e-26	-0.270655	0.998	1	1.89167e-21
RNASEH2B	6.58247e-20	-0.270748	0.188	0.398	2.20763e-15
MT-ND6	9.00839e-07	-0.271542	0.484	0.606	0.0302123
PPP3CC	2.19309e-13	-0.271803	0.365	0.536	7.35519e-09
PPP4R3B	2.74992e-15	-0.272352	0.266	0.446	9.22268e-11
RPL13	1.18138e-31	-0.272367	0.995	1	3.96211e-27
ARF1	2.07011e-14	-0.272383	0.761	0.884	6.94273e-10
ADH5	1.50779e-10	-0.272524	0.433	0.556	5.05684e-06
TCEA1	4.44525e-15	-0.272626	0.572	0.722	1.49085e-10
RPSA	2.88784e-23	-0.273096	0.936	0.991	9.68524e-19
SHISA5	3.90688e-14	-0.273157	0.54	0.687	1.31029e-09
EIF3F	1.72428e-15	-0.273281	0.748	0.867	5.7829e-11
DDX17	2.31043e-16	-0.274038	0.442	0.63	7.74871e-12
CELF2	3.16865e-18	-0.274185	0.595	0.764	1.0627e-13
MORC3	9.67763e-18	-0.275062	0.16	0.348	3.24568e-13
SIGMAR1	1.02847e-21	-0.275134	0.067	0.234	3.44927e-17
DAAM1	1.244e-12	-0.275357	0.238	0.4	4.17213e-08
HLA-DPA1	4.60654e-10	-0.277139	0.771	0.838	1.54494e-05
DTX3L	6.8636e-21	-0.277529	0.106	0.298	2.30192e-16
MT-ND4	2.39197e-32	-0.27755	0.988	1	8.02219e-28
TMED9	1.68648e-15	-0.278621	0.651	0.812	5.65613e-11
SP110	3.90655e-15	-0.278757	0.357	0.543	1.31018e-10
RPS3A	4.31541e-41	-0.27932	0.991	0.998	1.4473e-36
ITGAL	1.31774e-15	-0.279897	0.225	0.418	4.41944e-11
GATD3B	1.19711e-12	-0.281442	0.241	0.392	4.01486e-08
RIC8A	2.46541e-14	-0.281468	0.286	0.451	8.26849e-10
ATF7IP	1.45192e-18	-0.281655	0.178	0.383	4.86946e-14
NDUFA12	1.6228e-15	-0.281831	0.673	0.801	5.44256e-11
SPN	4.72579e-12	-0.281899	0.53	0.648	1.58494e-07
ZC3H13	3.4187e-17	-0.282198	0.153	0.333	1.14656e-12
CCM2	1.46509e-15	-0.283028	0.3	0.484	4.91361e-11
CALM1	1.3879e-30	-0.284161	0.959	0.989	4.65475e-26
CASP8AP2	6.38134e-16	-0.284686	0.085	0.23	2.14017e-11
PRKDC	9.587e-12	-0.284824	0.217	0.361	3.21529e-07
SF3B2	3.46081e-15	-0.285557	0.534	0.685	1.16069e-10
MT-CO1	1.10178e-34	-0.285968	1	1	3.69515e-30
CD3G	8.44969e-17	-0.286354	0.597	0.757	2.83386e-12
NOSIP	6.12344e-14	-0.2865	0.304	0.464	2.05368e-09
NIPBL	4.75689e-14	-0.286779	0.241	0.411	1.59537e-09
THOC3	1.06368e-16	-0.288483	0.158	0.33	3.56736e-12
VPS4A	7.89369e-28	-0.289019	0.064	0.265	2.64739e-23
HIST1H1C	7.09282e-15	-0.289074	0.184	0.352	2.37879e-10
CLEC2D	2.76275e-14	-0.289103	0.319	0.486	9.26572e-10
TRIM22	3.08953e-12	-0.289751	0.334	0.486	1.03617e-07
ISCU	5.17688e-15	-0.290895	0.373	0.558	1.73622e-10
REXO2	3.99334e-17	-0.291781	0.175	0.357	1.33929e-12
MTCH1	3.2663e-20	-0.291947	0.129	0.324	1.09545e-15
AC243960.1	4.03823e-17	-0.292601	0.17	0.354	1.35434e-12
SNX20	6.13769e-19	-0.293638	0.211	0.425	2.05846e-14
MIA3	7.35733e-18	-0.293687	0.164	0.348	2.4675e-13
CCND2	5.08667e-14	-0.294099	0.301	0.479	1.70597e-09
MAP4	5.43052e-17	-0.294882	0.383	0.586	1.82129e-12
PPP1R12A	4.40325e-17	-0.295426	0.366	0.562	1.47676e-12
IQGAP2	5.44899e-22	-0.2955	0.109	0.302	1.82748e-17
BIRC6	1.83617e-15	-0.297527	0.226	0.407	6.15813e-11
GLG1	3.25585e-18	-0.297563	0.238	0.446	1.09195e-13
HLA-DPB1	9.89134e-17	-0.297905	0.751	0.862	3.31736e-12
SRPRA	1.51775e-13	-0.297971	0.459	0.619	5.09022e-09
RPS6KA1	6.51572e-18	-0.298062	0.17	0.359	2.18524e-13
BAZ1B	4.00614e-15	-0.298927	0.185	0.357	1.34358e-10
ITSN2	3.60156e-14	-0.299286	0.355	0.53	1.20789e-09
SSR3	5.24702e-15	-0.30063	0.478	0.637	1.75975e-10
ATP1A1	9.61461e-21	-0.300792	0.358	0.58	3.22455e-16
SRSF4	2.11181e-23	-0.301505	0.295	0.534	7.08258e-19
CD52	7.44458e-37	-0.301586	0.991	1	2.49676e-32
TRANK1	1.7279e-22	-0.302073	0.103	0.302	5.79503e-18
NSD3	1.1984e-14	-0.302554	0.428	0.604	4.0192e-10
EPN1	2.37356e-33	-0.303091	0.059	0.282	7.96044e-29
PRKCH	9.92425e-18	-0.303332	0.132	0.311	3.3284e-13
SAMD3	1.57497e-32	-0.303965	0.034	0.225	5.28213e-28
NEAT1	7.79317e-18	-0.304466	0.414	0.635	2.61367e-13
CNBP	5.62224e-16	-0.304778	0.689	0.836	1.88559e-11
SNX3	1.25559e-15	-0.304797	0.221	0.394	4.21099e-11
PABPC1	1.19477e-20	-0.305795	0.884	0.956	4.00703e-16
UBE2J2	1.13784e-21	-0.306739	0.152	0.357	3.81609e-17
BPTF	5.37398e-18	-0.306873	0.276	0.477	1.80233e-13
WAS	3.75244e-17	-0.307216	0.6	0.753	1.25849e-12
PRF1	5.47741e-22	-0.307924	0.06	0.223	1.83701e-17
CCNDBP1	3.47661e-17	-0.308494	0.335	0.53	1.16599e-12
RNASET2	7.53327e-17	-0.308524	0.392	0.589	2.52651e-12
MATR3.1	5.08375e-16	-0.309087	0.36	0.536	1.70499e-11
EFCAB14	1.61064e-17	-0.31078	0.18	0.363	5.40175e-13
EMB	2.9559e-15	-0.311336	0.564	0.709	9.91348e-11
DNMT1	3.26634e-19	-0.311746	0.231	0.44	1.09546e-14
MT-ATP6	1.51e-32	-0.312533	0.984	1	5.06422e-28
TRIB2	3.67215e-31	-0.312681	0.054	0.263	1.23156e-26
SLAMF6	1.14269e-17	-0.314853	0.179	0.37	3.83236e-13
TAOK3	5.0158e-15	-0.316026	0.322	0.49	1.6822e-10
PRKCQ	3.53251e-21	-0.31611	0.111	0.3	1.18473e-16
C9orf78	3.96903e-18	-0.316328	0.606	0.77	1.33113e-13
ERAP2	7.19303e-19	-0.316812	0.143	0.326	2.4124e-14
LCP1	1.54751e-17	-0.316843	0.739	0.864	5.19003e-13
FDX1	1.74994e-21	-0.317271	0.133	0.328	5.86894e-17
KRAS	8.26607e-16	-0.317483	0.213	0.394	2.77228e-11
VPS13C	1.30695e-18	-0.318078	0.205	0.403	4.38325e-14
NAAA	1.47977e-17	-0.318417	0.38	0.573	4.96284e-13
ARPC1B	4.43599e-29	-0.318652	0.932	0.982	1.48774e-24
C19orf66	4.2578e-21	-0.318662	0.298	0.521	1.42798e-16
CDC14A	2.58061e-25	-0.319006	0.07	0.263	8.65486e-21
IDH2	8.42367e-16	-0.319306	0.353	0.532	2.82513e-11
BTN3A3	2.78667e-25	-0.319483	0.115	0.33	9.34593e-21
C16orf54	1.18398e-30	-0.320715	0.075	0.298	3.97084e-26
CHST12	1.16862e-18	-0.320976	0.277	0.486	3.91932e-14
AP002884.1	1.20119e-15	-0.32112	0.235	0.411	4.02857e-11
EIF3A	2.30179e-16	-0.321376	0.429	0.611	7.71975e-12
XRN1	1.54267e-17	-0.323113	0.197	0.385	5.17381e-13
TMEM123	1.77974e-18	-0.323583	0.688	0.832	5.9689e-14
AURKAIP1	1.01461e-16	-0.323786	0.495	0.65	3.4028e-12
BAK1	1.47524e-18	-0.323838	0.137	0.315	4.94765e-14
FYTTD1	2.69977e-15	-0.324446	0.289	0.46	9.0545e-11
LITAF	9.088e-08	-0.324682	0.312	0.409	0.00304793
CDC42	2.15134e-24	-0.324912	0.823	0.899	7.21518e-20
DSTN	4.91096e-19	-0.325504	0.262	0.468	1.64704e-14
DOCK10	3.4432e-23	-0.32607	0.126	0.335	1.15478e-18
FBXL5	9.97656e-21	-0.326316	0.169	0.37	3.34594e-16
TAX1BP1	3.09684e-20	-0.327658	0.61	0.781	1.03862e-15
SURF1	1.96446e-20	-0.328745	0.26	0.479	6.5884e-16
PCBP2	4.415e-20	-0.329558	0.534	0.724	1.4807e-15
EPRS	2.2722e-18	-0.329902	0.277	0.481	7.62052e-14
TRIM69	1.39357e-18	-0.330987	0.42	0.617	4.67374e-14
PSMB9	3.22042e-23	-0.33184	0.787	0.891	1.08007e-18
EIF3G	9.48031e-19	-0.331934	0.681	0.829	3.17951e-14
LIME1	3.19204e-18	-0.333047	0.441	0.637	1.07055e-13
ATRX	1.17352e-16	-0.333869	0.468	0.643	3.93577e-12
ISG20	2.43394e-18	-0.334497	0.422	0.617	8.16294e-14
HMGB2	2.31957e-17	-0.33512	0.453	0.635	7.77939e-13
HIST1H1D	3.37072e-35	-0.335382	0.033	0.234	1.13047e-30
RGS14	9.33044e-20	-0.335431	0.307	0.523	3.12924e-15
TRPV2	1.7208e-17	-0.335574	0.3	0.49	5.77122e-13
R3HDM4	1.39873e-22	-0.33657	0.221	0.449	4.69106e-18
KCNA3	5.69635e-20	-0.337759	0.127	0.315	1.91044e-15
FLOT2	2.23471e-17	-0.338042	0.18	0.357	7.49476e-13
KLHDC2	1.1586e-36	-0.339422	0.036	0.245	3.8857e-32
SETX	1.67971e-18	-0.339804	0.217	0.42	5.6334e-14
ERN1	4.38742e-27	-0.340315	0.233	0.512	1.47145e-22
RIN3	9.58037e-24	-0.34119	0.243	0.488	3.21306e-19
SUN2	1.26805e-26	-0.341593	0.169	0.42	4.25279e-22
UTRN	4.53524e-19	-0.342502	0.231	0.435	1.52103e-14
TPP2	3.03131e-26	-0.342635	0.09	0.298	1.01664e-21
FDFT1	3.54431e-15	-0.342956	0.397	0.562	1.18869e-10
OCIAD2	5.97476e-21	-0.343191	0.595	0.761	2.00382e-16
LARS	3.13721e-24	-0.347252	0.143	0.361	1.05216e-19
CSDE1	4.98874e-22	-0.347408	0.545	0.746	1.67313e-17
HSF1	7.14841e-28	-0.347644	0.116	0.348	2.39743e-23
SMC6	2.56041e-16	-0.348612	0.27	0.455	8.5871e-12
UBASH3A	4.97475e-22	-0.349761	0.19	0.407	1.66843e-17
ADAR	4.31198e-20	-0.350317	0.333	0.551	1.44615e-15
PARP9	2.57477e-24	-0.353458	0.169	0.398	8.63527e-20
RBM17	5.43494e-23	-0.35449	0.238	0.468	1.82277e-18
EVI2B	1.08532e-20	-0.356089	0.41	0.628	3.63995e-16
SLC25A24	5.27066e-23	-0.35908	0.15	0.357	1.76767e-18
IKZF1	4.64371e-22	-0.359176	0.503	0.718	1.55741e-17
GIMAP5	1.20881e-36	-0.359366	0.042	0.26	4.05412e-32
IRF2	2.51578e-25	-0.360093	0.237	0.481	8.43742e-21
FLOT1	1.87405e-29	-0.360864	0.066	0.269	6.28518e-25
TBC1D10C	1.16252e-28	-0.360921	0.639	0.851	3.89885e-24
BTN3A1	6.8512e-26	-0.361142	0.137	0.365	2.29776e-21
RAB29	3.34082e-22	-0.362042	0.166	0.372	1.12044e-17
SMAGP	7.69901e-60	-0.362857	0.005	0.252	2.58209e-55
PAK2	1.9048e-24	-0.364596	0.708	0.867	6.38833e-20
MT-CYB	3.00728e-35	-0.366164	0.991	1	1.00858e-30
TSC22D4	1.39598e-21	-0.367101	0.401	0.611	4.68183e-17
ANXA11	1.39913e-19	-0.368862	0.522	0.696	4.69241e-15
DOK2	4.95321e-17	-0.369076	0.553	0.707	1.66121e-12
STK10	5.38362e-20	-0.369257	0.368	0.567	1.80556e-15
XRCC5	1.28651e-22	-0.370853	0.521	0.726	4.31471e-18
LAT	1.12322e-23	-0.371954	0.742	0.88	3.76704e-19
CXCR3	1.0045e-20	-0.374216	0.662	0.816	3.36888e-16
TES	2.33781e-24	-0.37456	0.274	0.512	7.84055e-20
AC116366.3	2.62661e-38	-0.375584	0.129	0.425	8.80911e-34
PARP1	1.79729e-22	-0.37626	0.556	0.731	6.02774e-18
CEP350	3.98975e-26	-0.37704	0.159	0.392	1.33808e-21
POLR3GL	2.84032e-25	-0.378216	0.563	0.779	9.52586e-21
PIK3CD	1.92112e-24	-0.378951	0.219	0.46	6.44306e-20
IMPDH1	3.62919e-24	-0.378999	0.21	0.44	1.21716e-19
TRAT1	1.22241e-23	-0.379835	0.458	0.694	4.09973e-19
TMC8	7.94287e-24	-0.382336	0.334	0.578	2.66388e-19
TMX4	5.62155e-24	-0.382586	0.274	0.514	1.88536e-19
TBXAS1	2.17038e-20	-0.383697	0.34	0.547	7.27902e-16
CANX	7.22852e-23	-0.385626	0.513	0.718	2.4243e-18
P4HB	6.24234e-20	-0.386138	0.45	0.624	2.09355e-15
XAF1	6.14969e-32	-0.386159	0.127	0.387	2.06248e-27
MAD1L1	1.47305e-21	-0.386249	0.3	0.519	4.94032e-17
RAD21	3.19928e-23	-0.387883	0.543	0.722	1.07298e-18
SCAMP2	1.94452e-27	-0.389584	0.332	0.573	6.52154e-23
TSPAN2	5.61452e-19	-0.392823	0.292	0.492	1.883e-14
NUB1	1.68943e-27	-0.394703	0.218	0.468	5.666e-23
MKRN1	5.996e-27	-0.397325	0.343	0.586	2.01094e-22
ETS1	1.76836e-23	-0.398772	0.46	0.678	5.93072e-19
RNF149	2.44491e-26	-0.398875	0.552	0.751	8.19974e-22
CAPN2	6.7836e-23	-0.399551	0.524	0.709	2.27508e-18
TTC39C-AS1	1.35194e-23	-0.40153	0.19	0.418	4.53412e-19
GCC2	1.62477e-26	-0.403644	0.212	0.464	5.44916e-22
FTL	1.90668e-24	-0.405905	0.888	0.954	6.39461e-20
SH3BP1	8.48487e-28	-0.406577	0.213	0.457	2.84565e-23
MFNG	1.39322e-28	-0.409346	0.275	0.523	4.67258e-24
OGDH	3.39876e-29	-0.411374	0.372	0.632	1.13988e-24
RRP1B	1.26029e-27	-0.411868	0.187	0.433	4.22676e-23
SAMD9L	3.15409e-28	-0.412533	0.195	0.449	1.05782e-23
TMBIM1	1.87812e-20	-0.413012	0.563	0.726	6.29885e-16
PTPN6	2.8308e-27	-0.414236	0.563	0.779	9.49393e-23
TPR	9.31753e-26	-0.414279	0.49	0.711	3.12491e-21
ADD3	5.30038e-33	-0.414896	0.056	0.269	1.77764e-28
IFITM1	3.80627e-72	-0.417904	0.997	1	1.27655e-67
SRSF5	2.5313e-27	-0.417926	0.7	0.847	8.48948e-23
MSN	2.29002e-32	-0.418874	0.664	0.856	7.68028e-28
SPTAN1	1.327e-26	-0.420425	0.292	0.556	4.45048e-22
MYH9	2.18537e-26	-0.421535	0.551	0.764	7.32929e-22
TMSB10	3.42736e-81	-0.422219	0.998	1	1.14947e-76
GIMAP1	3.70385e-32	-0.423362	0.194	0.484	1.2422e-27
SRPK2	7.82273e-29	-0.424681	0.173	0.418	2.62359e-24
MAT2B	1.62337e-25	-0.424776	0.478	0.681	5.44447e-21
JAKMIP1	5.34887e-52	-0.424819	0.028	0.289	1.7939e-47
OSBPL8	5.96123e-31	-0.425346	0.261	0.523	1.99928e-26
STMN3	2.3574e-35	-0.425695	0.23	0.545	7.90626e-31
GIMAP2	1.49728e-28	-0.426295	0.192	0.444	5.02159e-24
EEF2	1.45354e-36	-0.426836	0.854	0.982	4.87488e-32
ESYT1	7.1944e-34	-0.427181	0.212	0.49	2.41286e-29
CYFIP2	1.78031e-26	-0.428523	0.303	0.549	5.97079e-22
TPT1	3.90593e-61	-0.429166	0.978	1	1.30997e-56
IL16	1.34031e-29	-0.431369	0.301	0.562	4.49513e-25
RAB37	2.25524e-29	-0.435564	0.225	0.479	7.56363e-25
CD47	5.98667e-28	-0.435811	0.466	0.685	2.00781e-23
ARHGAP30	3.0392e-26	-0.436131	0.394	0.621	1.01929e-21
SH3BP5	1.614e-46	-0.437172	0.14	0.466	5.41302e-42
SAMD9	3.84541e-30	-0.442085	0.254	0.525	1.28967e-25
MT-ND4L	4.66016e-60	-0.444758	0.998	1	1.56292e-55
PSMB8	1.07777e-36	-0.448232	0.652	0.847	3.61463e-32
NRROS	3.68423e-41	-0.450534	0.128	0.429	1.23562e-36
RGS19	3.8261e-31	-0.452214	0.229	0.492	1.2832e-26
EPB41	5.36732e-39	-0.452815	0.117	0.403	1.80009e-34
FUT7	4.76119e-38	-0.453447	0.1	0.368	1.59681e-33
PNPLA2	1.66731e-34	-0.453487	0.251	0.536	5.59182e-30
M6PR	1.22366e-35	-0.454505	0.232	0.521	4.1039e-31
SYNRG	3.36501e-34	-0.455188	0.24	0.527	1.12856e-29
LBR	7.57875e-33	-0.455231	0.214	0.484	2.54176e-28
TMC6	5.71381e-30	-0.455298	0.43	0.652	1.9163e-25
RPS2	8.01527e-57	-0.456536	0.944	0.991	2.68816e-52
PPM1G	2.00951e-35	-0.458683	0.403	0.681	6.73949e-31
EIF4B	7.67176e-30	-0.458708	0.409	0.65	2.57295e-25
TNFRSF1B	1.33401e-23	-0.461737	0.489	0.687	4.47401e-19
TC2N	9.08386e-39	-0.465495	0.318	0.646	3.04655e-34
SAMHD1	3.61306e-31	-0.465552	0.338	0.613	1.21175e-26
RAB5IF	1.48769e-45	-0.468396	0.133	0.444	4.98943e-41
ARRB2	1.15227e-31	-0.471816	0.215	0.473	3.86448e-27
PXN	7.40937e-42	-0.473405	0.13	0.427	2.48495e-37
SMCHD1	1.18326e-34	-0.473564	0.154	0.431	3.96842e-30
GBP1	1.43291e-29	-0.474771	0.217	0.475	4.80571e-25
PFKL	4.8612e-35	-0.477021	0.328	0.611	1.63035e-30
ARHGEF1	8.44664e-34	-0.479245	0.526	0.751	2.83283e-29
PLSCR3	7.74841e-33	-0.481063	0.349	0.606	2.59866e-28
RARRES3	1.22414e-31	-0.48116	0.727	0.875	4.10551e-27
PSMB10	1.11161e-40	-0.484816	0.681	0.88	3.72811e-36
RNF214	1.9757e-35	-0.485319	0.259	0.558	6.62611e-31
HLA-C	5.04273e-94	-0.486447	0.992	1	1.69123e-89
GIMAP6	3.23784e-39	-0.491629	0.17	0.479	1.08591e-34
VCL	3.74663e-62	-0.492745	0.029	0.333	1.25655e-57
METTL9	8.2181e-40	-0.497868	0.205	0.505	2.75619e-35
ACAP2	2.15323e-35	-0.498273	0.459	0.711	7.22149e-31
ITM2B	1.46979e-48	-0.502468	0.795	0.93	4.92937e-44
TAP1	2.81071e-38	-0.506072	0.619	0.836	9.42655e-34
IL6R	2.04166e-30	-0.507063	0.315	0.58	6.84732e-26
ITGB7	2.43174e-34	-0.507877	0.407	0.67	8.15556e-30
SIGIRR	2.16402e-42	-0.508469	0.477	0.775	7.25771e-38
CAST	9.59774e-38	-0.508576	0.476	0.735	3.21889e-33
MBP	7.50186e-47	-0.509029	0.724	0.904	2.51597e-42
ST6GAL1	1.44024e-46	-0.509403	0.146	0.484	4.83026e-42
BIN1	6.40124e-36	-0.5173	0.438	0.694	2.14685e-31
RBL2	1.34355e-38	-0.518157	0.311	0.617	4.50598e-34
AHNAK	5.05105e-35	-0.518378	0.809	0.952	1.69402e-30
RASA3	2.19417e-61	-0.518494	0.043	0.359	7.35882e-57
PIM2	1.837e-29	-0.5191	0.404	0.659	6.16091e-25
TRAV8-3	4.19623e-37	-0.521213	0.639	0.832	1.40733e-32
KDELR2	2.91453e-41	-0.52314	0.31	0.619	9.77474e-37
MT-CO3	7.96411e-65	-0.525552	0.968	1	2.671e-60
PTPRC	2.08527e-65	-0.526951	0.896	0.989	6.99358e-61
KIF2A	9.32815e-42	-0.527116	0.34	0.648	3.12848e-37
RCSD1	3.07372e-55	-0.530021	0.496	0.853	1.03087e-50
FLI1	2.47424e-46	-0.532577	0.275	0.624	8.29812e-42
BLVRA	9.99792e-42	-0.533843	0.523	0.779	3.3531e-37
NDUFB9	1.48859e-52	-0.542448	0.676	0.888	4.99244e-48
PIK3R1	3.23156e-50	-0.542793	0.171	0.53	1.0838e-45
SLFN5	1.55171e-46	-0.543691	0.353	0.696	5.20411e-42
PPP2R5C	6.11457e-47	-0.55974	0.505	0.79	2.0507e-42
ARHGAP15	4.57236e-33	-0.56754	0.537	0.761	1.53348e-28
P2RY8	1.56241e-72	-0.574577	0.073	0.464	5.24001e-68
MALAT1	1.17237e-43	-0.583353	0.996	0.998	3.93188e-39
EVL	4.24303e-62	-0.593923	0.741	0.95	1.42303e-57
FLNA	2.55789e-60	-0.596259	0.679	0.941	8.57867e-56
AC119396.1	4.50606e-97	-0.596874	0.004	0.383	1.51124e-92
UBE2L6	1.52011e-46	-0.601457	0.523	0.77	5.09816e-42
C12orf75	4.53908e-45	-0.603055	0.303	0.626	1.52232e-40
PIM1	1.28289e-45	-0.604022	0.295	0.632	4.30256e-41
CDC42SE1	6.13949e-50	-0.607471	0.376	0.696	2.05906e-45
LY6E	6.54403e-42	-0.609813	0.291	0.582	2.19474e-37
UCP2	3.5649e-54	-0.613533	0.853	0.98	1.1956e-49
OPTN	9.92874e-64	-0.614438	0.726	0.943	3.3299e-59
TRAF3IP3	1.9551e-56	-0.62355	0.519	0.832	6.55701e-52
EIF2AK1	9.21615e-66	-0.623718	0.211	0.626	3.09091e-61
PI16	1.90451e-56	-0.632319	0.195	0.575	6.38734e-52
TNFSF10	7.77528e-43	-0.634808	0.512	0.768	2.60767e-38
MYO1F	5.57178e-59	-0.636807	0.273	0.678	1.86866e-54
S1PR4	3.15211e-63	-0.644939	0.117	0.49	1.05715e-58
ARHGAP45	9.8437e-58	-0.6482	0.22	0.608	3.30138e-53
ITGB2	1.11573e-68	-0.651461	0.776	0.937	3.74195e-64
ICAM2	4.47449e-58	-0.660782	0.313	0.683	1.50066e-53
KIAA1551	2.46573e-56	-0.662892	0.545	0.856	8.26956e-52
RIPOR2	2.03583e-51	-0.665382	0.359	0.689	6.82778e-47
BTN3A2	2.35597e-65	-0.667178	0.347	0.744	7.90145e-61
HIST1H1E	8.54421e-64	-0.677993	0.094	0.462	2.86556e-59
CCND3	4.63348e-65	-0.681395	0.551	0.86	1.55398e-60
ITGB1	2.73479e-64	-0.689193	0.205	0.604	9.17194e-60
TCF7	2.53794e-60	-0.697899	0.413	0.772	8.51175e-56
S1PR1	8.4046e-80	-0.702945	0.097	0.521	2.81873e-75
GBP4	4.35171e-66	-0.714616	0.073	0.427	1.45948e-61
MT-ND5	3.64177e-89	-0.716132	0.982	1	1.22138e-84
FLT3LG	7.16587e-70	-0.725321	0.321	0.722	2.40329e-65
AES	9.71825e-69	-0.730147	0.312	0.726	3.25931e-64
LIMD2	2.54681e-91	-0.744881	0.842	0.982	8.54149e-87
IL10RA	1.60362e-72	-0.762083	0.318	0.737	5.37823e-68
STK38	1.25005e-80	-0.770178	0.132	0.571	4.19241e-76
TRADD	4.13496e-70	-0.777451	0.271	0.683	1.38678e-65
GTF3A	4.6438e-77	-0.783199	0.428	0.812	1.55744e-72
JAK1	1.0256e-80	-0.783762	0.228	0.681	3.43967e-76
PRELID1	1.16663e-84	-0.819895	0.369	0.779	3.91265e-80
SELPLG	5.79867e-88	-0.843249	0.416	0.838	1.94476e-83
AIRE	2.30378e-77	-0.892188	0.002	0.306	7.72643e-73
IL7R	3.43581e-61	-0.903703	0.691	0.904	1.1523e-56
RASGRP2	1.74239e-126	-0.905675	0.074	0.643	5.84361e-122
SYNE2	2.12688e-88	-0.933083	0.583	0.915	7.13313e-84
KLF2	9.29044e-134	-0.940368	0.026	0.569	3.11583e-129
STAT1	1.85901e-66	-0.940551	0.47	0.801	6.23475e-62
CCR10	5.60665e-27	-0.968452	0.5	0.654	1.88036e-22
MCUB	1.5105e-122	-0.993506	0.241	0.788	5.06591e-118
SELL	9.07998e-76	-1.02926	0.439	0.788	3.04524e-71
CDC25B	7.09107e-132	-1.07286	0.158	0.751	2.3782e-127
LTB	2.99329e-86	-1.11229	0.795	0.965	1.00389e-81
SLC9A3R1	2.65228e-122	-1.13572	0.671	0.939	8.89522e-118
GIMAP7	1.19677e-140	-1.37334	0.376	0.915	4.01372e-136
