# Supplementary material for: Single-Cell RNA Sequencing Reveals Tissue Compartment-Specific Plasticity of Mycosis Fungoides Tumor Cells
Source: Front Immunol. 2021 Apr 21;12:666935. doi: 10.3389/fimmu.2021.666935 (PMC8097053; doi:10.3389/fimmu.2021.666935)
Supplement: Supplementary Table 9 — Differential gene expression analysis within cell types of scRNA-seq analyses as defined by logFC>|0.25| and adjusted p-value<0.05, using Wilcoxon Rank Sum Test and Bonferroni correction. Comparison of lymph node (LN) and skin samples within the NK cell cluster. [file Table_9.xls]

## Sheet: Cluster NK LN vs skin
	p_val	avg_logFC	pct.1	pct.2	p_val_adj	Gene
DENND2D	5.76e-10	1.11927	0.816	0.176	1.93e-05	DENND2D
KIR2DL4	6.37e-08	-1.4249	0	0.471	0.00213525	KIR2DL4
ITGAL	7.95e-08	0.971175	0.694	0.157	0.00266598	ITGAL
ZFP36L2	8.68e-08	-1.33674	0.755	0.882	0.00290985	ZFP36L2
FTH1	9.1e-08	-0.673398	0.959	0.98	0.00305183	FTH1
DUSP4	3.02e-07	-1.45732	0	0.431	0.0101291	DUSP4
MT-ATP8	8.9e-07	0.791805	0.939	0.725	0.0298469	MT-ATP8
RASGRP2	8.98e-07	0.784014	0.49	0.039	0.0301182	RASGRP2
KLF6	1.05e-06	-1.08174	0.571	0.824	0.0351139	KLF6
