# Supplementary material for: Single-Cell RNA Sequencing Reveals Tissue Compartment-Specific Plasticity of Mycosis Fungoides Tumor Cells
Source: Front Immunol. 2021 Apr 21;12:666935. doi: 10.3389/fimmu.2021.666935 (PMC8097053; doi:10.3389/fimmu.2021.666935)
Supplement: Supplementary Table 10 — Differential gene expression analysis within cell types of scRNA-seq analyses as defined by logFC>|0.25| and adjusted p-value<0.05, using Wilcoxon Rank Sum Test and Bonferroni correction. Comparison of lymph node (LN) vs skin, and skin vs blood (PBMC) samples within cluster TC-2. [file Table_10.xls]

## Sheet: Cluster TC-2 LN vs skin
	p_val	avg_logFC	pct.1	pct.2	p_val_adj	Gene
MT-ATP8	2.45244e-16	1.43382	0.988	0.75	8.22499e-12	MT-ATP8
RPS29	2.05352e-11	0.61968	1	0.956	6.88708e-07	RPS29
LMNA	3.30031e-11	-1.78142	0.181	0.676	1.10686e-06	LMNA
MT-CO1	4.01642e-10	0.675568	0.988	0.956	1.34703e-05	MT-CO1
CST7	6.69296e-10	-1.03104	0.386	0.809	2.24469e-05	CST7
FTH1	2.38503e-09	-0.675162	0.964	0.985	7.9989e-05	FTH1
MT-CO2	6.52712e-09	0.562547	1	0.985	0.000218906	MT-CO2
CDKN1A	1.69417e-08	-1.42958	0.108	0.515	0.000568191	CDKN1A
MT-CO3	2.0377e-08	0.739139	1	0.868	0.000683404	MT-CO3
MT-ND4	2.52357e-08	0.738503	0.964	0.824	0.000846354	MT-ND4
IL2RA	2.75053e-08	-1.42778	0.096	0.471	0.000922473	IL2RA
DDIT4	2.87026e-08	-1.1586	0.59	0.868	0.000962628	DDIT4
GAPDH	3.00687e-08	-0.750948	0.94	0.985	0.00100844	GAPDH
H3F3B	3.7119e-08	-0.708552	0.952	0.926	0.0012449	H3F3B
MT-CYB	3.79162e-08	0.664971	0.988	0.882	0.00127163	MT-CYB
S100A4	4.37065e-08	-0.789096	0.759	0.941	0.00146583	S100A4
VIM	4.53282e-08	-0.872923	0.843	0.971	0.00152022	VIM
MT-ND5	8.42147e-08	0.70367	0.94	0.662	0.00282439	MT-ND5
MAL	9.66214e-08	1.12172	0.602	0.162	0.00324049	MAL
LGALS1	1.18244e-07	-0.937859	0.325	0.721	0.00396566	LGALS1
LDHA	1.34253e-07	-0.891779	0.627	0.824	0.00450259	LDHA
MT-ND4L	2.28416e-07	0.719818	1	0.897	0.00766061	MT-ND4L
TNFRSF18	2.86734e-07	-1.35013	0.301	0.618	0.00961648	TNFRSF18
TXN	3.30217e-07	-0.843004	0.313	0.691	0.0110748	TXN
ZFP36	4.40907e-07	-0.897068	0.747	0.912	0.0147871	ZFP36
MT-ND1	4.54069e-07	0.790869	0.928	0.691	0.0152286	MT-ND1
DUSP4	6.91674e-07	-1.11637	0.229	0.588	0.0231974	DUSP4
NAMPT	1.04297e-06	-0.990715	0.169	0.515	0.0349792	NAMPT
RPL41	1.06685e-06	0.361665	0.988	0.971	0.0357801	RPL41
ANXA2	1.21942e-06	-0.867082	0.277	0.647	0.040897	ANXA2
TRAF3IP3	1.3405e-06	0.887207	0.602	0.235	0.0449578	TRAF3IP3

## Sheet: Cluster TC-2 skin vs PBMC
	p_val	avg_logFC	pct.1	pct.2	p_val_adj
HSPA1B	1.3831e-80	3.29619	0.779	0.039	4.63865e-76
NR4A2	6.46025e-65	1.8613	0.515	0.008	2.16664e-60
CDKN1A	1.15247e-61	1.75038	0.515	0.011	3.86515e-57
BTG2	2.5991e-53	1.86238	0.75	0.086	8.71687e-49
NR4A1	1.96587e-49	1.46605	0.397	0.006	6.59314e-45
DUSP2	3.58296e-47	2.04365	0.647	0.066	1.20165e-42
ZNF331	5.87471e-41	1.50837	0.485	0.034	1.97026e-36
JUNB	7.67938e-37	2.36699	1	0.635	2.57551e-32
DNAJB1	2.17102e-36	2.70067	0.882	0.312	7.28117e-32
GEM	7.41054e-36	1.94209	0.324	0.01	2.48535e-31
HSPA1A	5.71051e-35	3.12728	0.853	0.305	1.91519e-30
CSRNP1	9.05731e-35	1.21939	0.456	0.039	3.03764e-30
PHLDA2	4.98523e-34	0.946428	0.25	0.002	1.67195e-29
FOXP3	2.14111e-32	1.33773	0.309	0.011	7.18085e-28
ZFP36	7.20734e-30	2.20749	0.912	0.48	2.4172e-25
CREM	1.94392e-28	1.5966	0.559	0.102	6.51952e-24
RPS29	1.85284e-26	1.12367	0.956	0.924	6.21406e-22
TENT5C	3.44995e-26	1.50585	0.544	0.1	1.15705e-21
TXNIP	1.38161e-25	-1.30585	0.456	0.985	4.63363e-21
SRGN	6.93615e-25	1.24214	0.971	0.892	2.32625e-20
LAYN	6.77261e-24	0.587986	0.191	0.003	2.2714e-19
GIMAP7	6.85948e-24	-1.24109	0.235	0.927	2.30053e-19
GIMAP4	7.33403e-24	-1.35773	0.221	0.874	2.45969e-19
TNFAIP3	7.99659e-24	1.39799	0.735	0.263	2.6819e-19
CCR6	8.67311e-24	0.955619	0.235	0.01	2.90879e-19
IL13	8.28528e-22	0.673031	0.176	0.003	2.77872e-17
DUSP4	1.93647e-21	1.61011	0.588	0.168	6.49455e-17
UBC	2.85983e-21	1.08815	0.985	0.961	9.5913e-17
ZC3H12A	4.84933e-21	0.815493	0.368	0.048	1.62637e-16
PPP1R15A	7.22892e-21	1.28878	0.721	0.254	2.42444e-16
TNFRSF12A	3.21286e-20	0.527358	0.176	0.005	1.07753e-15
ADTRP	8.81355e-20	0.433801	0.132	0	2.95589e-15
ATP1B1	1.15505e-19	0.518176	0.147	0.002	3.8738e-15
DDIT4	6.02632e-19	1.51096	0.868	0.582	2.02111e-14
CD52	1.32597e-18	-0.698507	0.882	1	4.44703e-14
AC017002.3	5.67908e-18	0.857051	0.265	0.027	1.90465e-13
NR4A3	8.6048e-18	0.400477	0.147	0.003	2.88588e-13
PTMA	1.971e-17	0.600383	1	0.992	6.61035e-13
RGS1	5.08334e-17	1.66021	0.691	0.349	1.70485e-12
PMAIP1	5.24259e-17	1.08702	0.368	0.068	1.75826e-12
CTLA4	6.43721e-17	1.71728	0.441	0.103	2.15891e-12
HSP90AB1	8.23586e-17	1.24021	0.868	0.764	2.76214e-12
DUSP1	8.7682e-17	1.52255	0.721	0.33	2.94068e-12
TRAF3IP3	1.08402e-16	-1.01967	0.235	0.788	3.63558e-12
TNFSF10	1.59198e-16	-1.06123	0.265	0.827	5.33918e-12
HSP90AA1	1.89589e-16	1.22938	0.897	0.85	6.35845e-12
SAMSN1	2.07834e-16	1.22059	0.721	0.383	6.97033e-12
LIMD2	2.11501e-16	-0.862492	0.5	0.91	7.09332e-12
CDC25B	2.78699e-16	-0.984335	0.118	0.691	9.34699e-12
ITGB1	3.78871e-16	-0.914861	0.471	0.913	1.27066e-11
LDHB	4.18193e-16	-0.673073	0.765	0.963	1.40254e-11
SAMHD1	7.45387e-16	-0.951204	0.265	0.784	2.49988e-11
H3F3B	9.30128e-16	0.821057	0.926	0.968	3.11946e-11
RIPOR2	1.07204e-15	-1.02807	0.235	0.719	3.5954e-11
FXYD2	1.09539e-15	0.602753	0.103	0	3.6737e-11
GNG8	1.09539e-15	0.332513	0.103	0	3.6737e-11
SLC2A3	1.19368e-15	1.26112	0.897	0.729	4.00337e-11
BATF	1.34083e-15	1.51635	0.647	0.304	4.49687e-11
MT-CO3	2.78052e-15	-0.724173	0.868	0.998	9.3253e-11
LINC02195	5.58272e-15	0.525126	0.147	0.006	1.87233e-10
AES	6.27973e-15	-0.971979	0.25	0.777	2.1061e-10
SELPLG	6.53248e-15	-0.835973	0.368	0.858	2.19086e-10
FOS	7.79373e-15	1.82944	0.544	0.191	2.61386e-10
SLC9A3R1	8.3979e-15	-0.946086	0.279	0.764	2.81649e-10
PHLDA1	1.18538e-14	0.967674	0.397	0.09	3.97553e-10
IL10RA	1.35157e-14	-0.891251	0.25	0.763	4.53291e-10
FLNA	4.76153e-14	-0.904674	0.265	0.792	1.59692e-09
BTG1	5.38857e-14	1.05179	0.897	0.826	1.80722e-09
ICOS	7.69879e-14	1.12999	0.515	0.184	2.58202e-09
NFKBID	9.26688e-14	0.596154	0.221	0.026	3.10793e-09
IL10	1.38466e-13	0.651182	0.103	0.002	4.64388e-09
HLF	1.49727e-13	0.45132	0.103	0.002	5.02154e-09
PRELID1	3.01055e-13	-0.973204	0.074	0.559	1.00968e-08
RPS21	3.13347e-13	0.542124	0.956	0.985	1.0509e-08
TNF	3.77685e-13	0.751092	0.132	0.006	1.26668e-08
TSPYL2	3.87699e-13	0.730554	0.324	0.065	1.30027e-08
DNAJA1	4.24835e-13	1.22488	0.706	0.447	1.42481e-08
SERTAD1	5.56937e-13	0.973028	0.441	0.136	1.86786e-08
GSTK1	9.3558e-13	-0.672571	0.632	0.958	3.13775e-08
EVL	9.40888e-13	-0.686842	0.529	0.908	3.15555e-08
LINC01943	1.03667e-12	0.953168	0.309	0.063	3.47679e-08
MT-CO2	1.20557e-12	-0.500615	0.985	1	4.04323e-08
MT-ND5	1.41928e-12	-0.686552	0.662	0.976	4.75997e-08
PLSCR3	1.68588e-12	-0.858418	0.279	0.68	5.65409e-08
RPL22L1	1.89509e-12	0.948188	0.632	0.305	6.35575e-08
EIF1	2.38625e-12	0.51219	0.941	0.982	8.003e-08
ZFP36L1	2.78527e-12	1.12261	0.676	0.368	9.34126e-08
CST7	4.03797e-12	0.892616	0.809	0.603	1.35425e-07
NOSIP	4.82475e-12	-0.898221	0.382	0.777	1.61813e-07
CD83	5.30214e-12	0.421864	0.162	0.015	1.77823e-07
BIRC3	5.40671e-12	1.16069	0.662	0.346	1.8133e-07
KDM6B	5.46961e-12	0.624764	0.162	0.015	1.8344e-07
PER1	5.94474e-12	0.438198	0.147	0.011	1.99375e-07
SLFN5	1.38854e-11	-0.796569	0.206	0.679	4.65688e-07
GADD45B	1.45734e-11	1.1553	0.529	0.221	4.88762e-07
PI16	1.60839e-11	-0.852547	0.147	0.606	5.39423e-07
RPL39	1.6258e-11	0.377072	1	0.997	5.4526e-07
AC020916.1	1.69748e-11	0.607742	0.191	0.024	5.69301e-07
RHOH	2.01553e-11	0.912195	0.662	0.367	6.75968e-07
RCSD1	3.31651e-11	-0.755575	0.221	0.682	1.11229e-06
MT-CO1	3.50669e-11	-0.555138	0.956	1	1.17608e-06
NDFIP2	3.96364e-11	0.874711	0.382	0.113	1.32933e-06
AREG	4.00548e-11	1.08887	0.132	0.01	1.34336e-06
H2AFZ	5.29293e-11	0.868819	0.765	0.614	1.77514e-06
ANKRD37	5.34987e-11	0.575345	0.206	0.031	1.79424e-06
RPL41	5.95792e-11	0.387967	0.971	0.969	1.99817e-06
HSPA8	8.28275e-11	0.756486	0.985	0.955	2.77787e-06
PPP2R5C	9.98951e-11	-0.766917	0.162	0.593	3.35028e-06
IL1R2	1.2171e-10	0.549513	0.103	0.005	4.0819e-06
EGR2	1.37563e-10	0.271811	0.103	0.005	4.6136e-06
HSPH1	1.57251e-10	0.855994	0.456	0.174	5.27389e-06
MCUB	1.80981e-10	-0.761064	0.118	0.556	6.06976e-06
TBC1D10C	1.91127e-10	-0.769447	0.191	0.635	6.41e-06
BIN2	2.0388e-10	-0.708331	0.324	0.716	6.83771e-06
RPS27	2.28338e-10	0.548228	0.985	0.994	7.658e-06
BRD2	2.67261e-10	0.954633	0.691	0.42	8.96338e-06
RARRES3	3.33577e-10	-0.637717	0.309	0.792	1.11875e-05
LY6E	3.50498e-10	-0.558142	0.618	0.931	1.1755e-05
S1PR4	4.80226e-10	-0.73377	0.132	0.577	1.61058e-05
ITGB7	5.14909e-10	-0.759705	0.103	0.548	1.7269e-05
FTH1	5.14965e-10	0.629805	0.985	0.987	1.72709e-05
NAMPT	7.11402e-10	0.9674	0.515	0.244	2.3859e-05
S100A10	8.24146e-10	-0.452751	0.868	0.981	2.76402e-05
CD7	1.30006e-09	1.03835	0.794	0.603	4.36015e-05
CCR10	1.4492e-09	-1.09182	0.103	0.496	4.86033e-05
SPN	1.60472e-09	-0.793488	0.103	0.504	5.38191e-05
BCL6	1.72067e-09	0.391155	0.103	0.006	5.77079e-05
SAMD3	1.81738e-09	-0.839958	0.074	0.456	6.09514e-05
CCND3	2.00847e-09	-0.58826	0.456	0.832	6.73599e-05
TRADD	2.01634e-09	-0.702898	0.176	0.58	6.76241e-05
STK38	2.03269e-09	-0.690716	0.088	0.502	6.81724e-05
S1PR1	2.17468e-09	-0.695188	0.132	0.532	7.29346e-05
PSMB10	2.27735e-09	-0.63468	0.412	0.763	7.63779e-05
LMNA	2.69924e-09	1.37597	0.676	0.467	9.05271e-05
R3HDM4	2.8638e-09	-0.626182	0.176	0.598	9.60462e-05
MT-ATP6	2.86799e-09	-0.506012	0.897	0.989	9.61867e-05
CKS2	2.9403e-09	0.842121	0.368	0.126	9.86119e-05
ADD3	2.95513e-09	-0.632491	0.221	0.645	9.91092e-05
SGK1	4.12816e-09	0.843374	0.191	0.032	0.00013845
SMCHD1	4.18448e-09	-0.622941	0.118	0.551	0.000140339
PPP1CA	4.26816e-09	-0.523964	0.574	0.855	0.000143146
RGS2	4.97769e-09	0.999869	0.338	0.108	0.000166942
SDC4	5.73711e-09	0.345515	0.132	0.015	0.000192411
PSMB9	6.76214e-09	-0.560472	0.559	0.877	0.000226789
RUNX3	8.0364e-09	0.642859	0.309	0.089	0.000269525
MYO1G	9.10326e-09	-0.674488	0.25	0.627	0.000305305
GIMAP1	9.34272e-09	-0.639111	0.206	0.611	0.000313336
DUSP10	9.54275e-09	0.541557	0.176	0.029	0.000320045
TGIF1	9.78683e-09	0.642649	0.294	0.081	0.000328231
JAK1	1.06612e-08	-0.687425	0.162	0.54	0.000357554
RSRP1	1.11458e-08	0.658751	0.765	0.611	0.000373807
LTA	1.15502e-08	0.478675	0.191	0.034	0.000387369
HERPUD1	1.29225e-08	0.783415	0.691	0.486	0.000433395
UBE2L6	1.41094e-08	-0.614242	0.294	0.69	0.000473201
IL7R	1.44431e-08	-0.443852	0.706	0.961	0.000484394
LRRFIP1	1.50104e-08	-0.622696	0.397	0.769	0.00050342
TRAT1	1.5234e-08	-0.619896	0.25	0.653	0.000510918
RASGRP2	1.64936e-08	-0.627023	0.132	0.549	0.000553163
C12orf75	1.91531e-08	-0.592293	0.132	0.543	0.000642357
ARRB2	2.24734e-08	-0.588908	0.25	0.638	0.000753714
ARID5A	2.29181e-08	0.816364	0.324	0.102	0.000768627
SLC38A2	2.34801e-08	0.602158	0.456	0.194	0.000787475
CORO1A	2.42657e-08	-0.449933	0.824	0.966	0.000813822
STAT1	2.45767e-08	-0.864715	0.309	0.641	0.000824253
EIF4B	2.91809e-08	-0.546212	0.397	0.78	0.000978668
GPSM3	2.94454e-08	-0.475976	0.588	0.893	0.00098754
IL21R	3.46742e-08	0.648172	0.309	0.097	0.0011629
CLK1	3.52802e-08	0.84339	0.426	0.176	0.00118323
TMEM123	3.74434e-08	-0.528131	0.279	0.716	0.00125578
M6PR	3.87334e-08	-0.618529	0.206	0.585	0.00129904
TUBB2A	4.11199e-08	0.405544	0.118	0.013	0.00137908
CXCR4	4.22435e-08	1.22356	0.676	0.488	0.00141676
MT-ND4L	4.56582e-08	-0.441569	0.897	0.995	0.00153129
UGP2	4.82703e-08	0.93343	0.588	0.362	0.00161889
MT-ND1	4.99682e-08	-0.450627	0.691	0.953	0.00167583
CD2	5.12918e-08	0.576374	0.838	0.73	0.00172022
RPL38	5.14463e-08	0.567239	0.897	0.893	0.00172541
GIMAP6	5.4137e-08	-0.649712	0.029	0.367	0.00181565
BIN1	6.07425e-08	-0.588259	0.368	0.738	0.00203718
GBP1	6.26797e-08	-0.714777	0.162	0.512	0.00210215
P2RY8	6.53915e-08	-0.680808	0.044	0.365	0.0021931
DSTN	7.38648e-08	-0.603736	0.338	0.729	0.00247728
ITM2B	7.67e-08	-0.481584	0.676	0.895	0.00257236
EIF3A	8.09114e-08	-0.480504	0.265	0.651	0.00271361
HDAC1	8.22353e-08	-0.656221	0.132	0.467	0.00275801
GIMAP2	8.52757e-08	-0.654031	0.074	0.414	0.00285998
CRBN	1.20332e-07	-0.554819	0.132	0.498	0.00403569
BTG3	1.32788e-07	0.573476	0.309	0.103	0.00445344
AC119396.1	1.32819e-07	-0.661016	0	0.307	0.0044545
ZNRF1	1.45055e-07	0.438519	0.162	0.029	0.00486485
MYO1F	1.50198e-07	-0.622518	0.162	0.532	0.00503734
FOSL2	1.71268e-07	0.617017	0.191	0.042	0.00574399
SH3BGRL3	1.74391e-07	-0.280931	0.971	0.997	0.00584873
MARCH3	1.85159e-07	0.290854	0.118	0.015	0.00620987
TUBA1B	1.90658e-07	0.791683	0.647	0.467	0.0063943
SRSF5	1.93374e-07	-0.523055	0.471	0.748	0.00648537
CNN2	1.99221e-07	-0.533362	0.529	0.855	0.00668148
UBB	2.29367e-07	0.65087	0.838	0.83	0.00769252
EVI2B	2.34208e-07	-0.557375	0.265	0.607	0.00785487
CD8A	2.39702e-07	0.882496	0.132	0.019	0.00803912
LIME1	2.60126e-07	-0.572921	0.25	0.624	0.00872411
RPS6KA1	2.73222e-07	-0.539954	0.088	0.446	0.00916332
ICAM2	2.89379e-07	-0.513633	0.147	0.489	0.00970519
TSPAN14	3.1148e-07	-0.638744	0.103	0.436	0.0104464
SH3BP5	3.42632e-07	-0.629039	0.044	0.357	0.0114912
ARPC1B	3.5957e-07	-0.404839	0.691	0.955	0.0120593
KLF2	3.66434e-07	-0.446297	0.044	0.362	0.0122895
S100A11	3.86195e-07	-0.379442	0.824	0.969	0.0129522
SLC3A2	3.87359e-07	0.732147	0.485	0.257	0.0129912
LDHA	3.90127e-07	0.651721	0.824	0.808	0.0130841
JUN	4.18362e-07	0.716933	0.5	0.244	0.014031
PTPRC	4.53637e-07	-0.366946	0.868	0.974	0.0152141
APOLD1	4.55498e-07	0.363677	0.162	0.031	0.0152765
SHISA5	4.77865e-07	-0.551417	0.294	0.645	0.0160267
SYNE2	4.83692e-07	-0.533937	0.324	0.685	0.016222
GLG1	4.92734e-07	-0.556557	0.221	0.58	0.0165253
CSK	5.08065e-07	-0.511002	0.294	0.628	0.0170395
CUL9	5.12365e-07	0.323307	0.118	0.016	0.0171837
ARHGAP15	5.61278e-07	-0.471845	0.338	0.717	0.0188241
PSME2	5.91635e-07	-0.483669	0.471	0.792	0.0198422
ARHGAP30	6.12073e-07	-0.431567	0.147	0.499	0.0205277
RRP1B	6.29038e-07	-0.569592	0.015	0.299	0.0210967
CYTIP	6.79378e-07	0.743239	0.75	0.683	0.022785
RPS2	7.43768e-07	-0.318457	0.912	0.99	0.0249445
RACK1	8.62826e-07	-0.291399	0.941	0.998	0.0289374
CYBA	8.63786e-07	-0.327092	0.882	0.974	0.0289696
EIF3K	9.23823e-07	-0.404637	0.706	0.918	0.0309832
PPM1G	9.29351e-07	-0.47724	0.235	0.596	0.0311686
GZMA	9.33009e-07	-0.656327	0.279	0.633	0.0312913
RASA3	9.74858e-07	-0.593611	0.074	0.373	0.0326948
ITGB2	1.00544e-06	-0.450094	0.618	0.869	0.0337203
TSPO	1.03638e-06	-0.462731	0.662	0.859	0.0347583
AD000671.2	1.0457e-06	0.423296	0.338	0.124	0.0350707
ZRANB2	1.05299e-06	-0.435275	0.074	0.401	0.0353152
CAST	1.10307e-06	-0.579415	0.221	0.54	0.0369947
BLVRA	1.1629e-06	-0.553285	0.059	0.365	0.0390014
NME2	1.1947e-06	-0.441625	0.676	0.906	0.0400678
CD69	1.20175e-06	1.12155	0.75	0.685	0.0403043
SNHG9	1.20698e-06	0.469942	0.221	0.06	0.0404796
TMC8	1.20737e-06	-0.510042	0.103	0.438	0.0404927
MBP	1.24096e-06	-0.471542	0.338	0.688	0.0416194
DDIT3	1.27256e-06	0.342716	0.132	0.023	0.0426792
HIST1H1D	1.28131e-06	-0.651657	0.074	0.38	0.0429725
CXCR6	1.31974e-06	0.594498	0.309	0.111	0.0442613
AHNAK	1.32386e-06	-0.405739	0.485	0.842	0.0443996
EPB41	1.33012e-06	-0.528215	0.088	0.417	0.0446095
TMSB10	1.44131e-06	-0.277742	0.985	1	0.0483386
IL17RA	1.46803e-06	-0.535515	0.029	0.321	0.0492348
