# Supplementary material for: Single-Cell RNA Sequencing Reveals Tissue Compartment-Specific Plasticity of Mycosis Fungoides Tumor Cells
Source: Front Immunol. 2021 Apr 21;12:666935. doi: 10.3389/fimmu.2021.666935 (PMC8097053; doi:10.3389/fimmu.2021.666935)
Supplement: Supplementary Table 11 — Genes with branch dependent changes in gene expression according to branched expression analysis modeling (BEAM) from the R package Monocle. Only genes with a q-value <10-6 and expressed in more than 10 cells are shown in the table and in Figure 6D (500 genes). [file Table_11.xlsx]

## Sheet: TABLE S11
gene_short_name	pval	qval	num_cells_expressed
HSPA1B	0	0	991
HSPA1A	4.39713e-255	7.09302e-251	1180
DNAJB1	1.18609e-243	1.27552e-239	1023
DUSP2	1.81907e-219	1.46717e-215	926
TNF	5.59314e-198	3.60892e-194	855
FOS	2.61809e-184	1.40775e-180	759
IL13	2.63589e-171	1.21484e-167	662
NBAS	8.02113e-147	3.23472e-143	1072
IL22	3.64339e-139	1.30603e-135	1205
GADD45B	1.43928e-132	4.64339e-129	814
RGS2	1.21786e-130	3.57188e-127	844
NR4A1	5.61114e-126	1.50855e-122	588
PPP1R15A	3.67381e-121	9.11727e-118	1142
BTG2	5.3846e-121	1.24084e-117	858
ZFP36	7.1911e-120	1.54666e-116	1284
DUSP1	5.15137e-113	1.03871e-109	1115
RGS16	1.70499e-99	3.23566e-96	641
CDKN1A	2.92056e-96	5.23462e-93	905
RGS1	5.95963e-92	1.01194e-88	1131
DUSP4	1.90051e-90	3.06571e-87	788
ZC3H12A	5.79723e-88	8.90621e-85	773
JUNB	1.14387e-74	1.67743e-71	1365
SERTAD1	1.37585e-74	1.92989e-71	809
BATF	1.01176e-73	1.36006e-70	1295
CXCR4	7.09868e-71	9.16071e-68	1010
AC020916.1	2.31312e-67	2.87023e-64	585
HSPA6	5.45179e-66	6.51428e-63	217
JUN	6.40242e-65	7.37696e-62	841
NR4A2	2.08238e-63	2.31661e-60	431
HSPB1	2.21109e-62	2.3778e-59	1034
PHLDA1	2.78528e-62	2.89866e-59	633
MIR155HG	1.81906e-61	1.83395e-58	567
TNFRSF18	3.46245e-61	3.38502e-58	1029
ZFP36L1	3.41425e-60	3.23972e-57	1311
TNFAIP3	1.94706e-59	1.79474e-56	904
SRGN	5.41467e-58	4.85245e-55	1336
TNFSF14	4.50771e-57	3.93048e-54	813
IFNG	6.03421e-57	5.12304e-54	371
LMNA	7.80614e-57	6.45748e-54	1310
ZFAND2A	1.56081e-56	1.25887e-53	668
CSF2	1.87841e-52	1.47808e-49	412
CD69	7.36256e-52	5.6555e-49	1215
HSP90AA1	3.76874e-50	2.82761e-47	1418
CDC25B	6.15345e-48	4.51188e-45	553
ICOS	9.02728e-48	6.47196e-45	700
ATF3	1.60516e-47	1.12578e-44	296
CLU	4.32768e-46	2.97063e-43	779
CD83	1.89256e-45	1.27204e-42	510
GK	6.03564e-45	3.97392e-42	704
SGK1	2.905e-44	1.87442e-41	269
GEM	3.07539e-44	1.94546e-41	297
ID2	3.3742e-44	2.09343e-41	1045
AHI1	2.4299e-43	1.47912e-40	629
CSRNP1	1.2172e-42	7.27211e-40	531
DDIT4	1.90471e-42	1.11727e-39	1205
BIRC3	2.35911e-42	1.3591e-39	1167
KLF2	4.34983e-42	2.462e-39	292
PTGER4	9.16208e-41	5.09633e-38	1029
TSHZ2	2.40786e-40	1.31665e-37	922
IL26	1.63315e-39	8.78147e-37	701
FOSB	1.85101e-39	9.78973e-37	471
SAMSN1	2.18151e-39	1.13516e-36	892
AIRE	2.89516e-39	1.4826e-36	142
DUSP10	4.28618e-39	2.16064e-36	668
HSPH1	6.76514e-39	3.3578e-36	800
MCUB	1.20135e-37	5.8724e-35	696
CREM	3.23374e-37	1.55712e-34	469
IER2	8.65992e-36	4.10862e-33	1212
AC119396.1	9.61977e-34	4.49787e-31	196
GIMAP7	5.18626e-33	2.39028e-30	860
RPS29	5.50986e-33	2.50365e-30	1452
RASGRP2	1.63629e-32	7.33192e-30	382
HSPA2	3.10693e-32	1.37309e-29	212
BRD2	3.89511e-32	1.69816e-29	940
KRT7	3.02125e-31	1.29962e-28	846
CKS2	6.40046e-31	2.71699e-28	608
LAIR2	7.39361e-31	3.09783e-28	1376
RPL22L1	4.25045e-30	1.75805e-27	1149
ZNF331	5.6387e-30	2.30273e-27	442
SNHG9	6.46195e-30	2.60594e-27	558
IL4	1.78273e-29	7.10053e-27	392
NEU1	3.00082e-29	1.18064e-26	491
REL	4.82811e-29	1.87668e-26	786
MTHFD2	5.00998e-28	1.92419e-25	1033
HSPE1	6.83389e-28	2.59382e-25	1048
TNFRSF4	7.38883e-28	2.77184e-25	883
TUBB2A	8.1024e-28	3.00459e-25	682
GBP4	1.83691e-27	6.73435e-25	300
CCL5	2.08215e-27	7.54767e-25	686
ANKRD37	3.5335e-27	1.26664e-24	467
S1PR1	6.62498e-27	2.34874e-24	374
PFKFB3	1.7913e-26	6.28164e-24	456
BAG3	1.95108e-26	6.76837e-24	379
H2AFX	2.11895e-26	7.27249e-24	571
SELPLG	3.35421e-26	1.13909e-23	895
STAT1	9.18937e-26	3.0882e-23	912
HIST1H1E	1.32399e-25	4.40356e-23	335
TENT5C	2.36649e-25	7.79057e-23	439
IL21	3.14921e-25	1.02626e-22	443
PET100	3.67302e-25	1.18499e-22	999
SNHG8	1.17871e-24	3.76511e-22	871
NFKBID	2.58811e-24	8.18605e-22	448
DNAJA1	3.14239e-24	9.84269e-22	1050
P2RY8	3.9109e-24	1.21321e-21	295
BHLHE40	4.30964e-24	1.32417e-21	411
ITGB1	4.6367e-24	1.41122e-21	549
SLC38A2	6.42403e-24	1.919e-21	609
ICAM1	6.3785e-24	1.919e-21	586
ST6GAL1	7.35205e-24	2.17607e-21	394
KLF10	1.00632e-23	2.95145e-21	632
LY96	1.25341e-23	3.64303e-21	613
TUBB4B	1.5464e-23	4.45446e-21	988
CTLA4	2.42183e-23	6.91443e-21	418
ANKRD28	2.67048e-23	7.49173e-21	714
UBB	2.6492e-23	7.49173e-21	1402
SYNE2	2.70707e-23	7.52891e-21	1063
EIF2AK1	2.99129e-23	8.23932e-21	559
NDFIP2	3.01357e-23	8.23932e-21	624
IL21-AS1	3.32645e-23	9.01832e-21	682
IGHV1-3	5.73315e-23	1.54136e-20	202
ALOX5AP	8.76708e-23	2.33755e-20	1431
ICAM2	1.46366e-22	3.87054e-20	714
IER5	2.18133e-22	5.72148e-20	287
STK38	3.35533e-22	8.72982e-20	433
NAMPT	5.04905e-22	1.30314e-19	892
FLT3LG	8.25476e-22	2.11361e-19	720
UBC	1.3548e-21	3.44163e-19	1459
XCL1	1.43331e-21	3.58461e-19	170
LTA	1.4331e-21	3.58461e-19	692
JUND	2.26527e-21	5.6217e-19	671
CD44	2.68694e-21	6.61725e-19	1375
SRSF2	2.98639e-21	7.299e-19	1176
JAK1	4.93307e-21	1.19662e-18	580
AC099552.1	6.20832e-21	1.49472e-18	279
AHR	6.4785e-21	1.54822e-18	793
TRADD	8.823e-21	2.093e-18	645
NDUFB1	1.92116e-20	4.52412e-18	1019
DDIT3	2.41734e-20	5.65132e-18	248
ATP5ME	2.53594e-20	5.88594e-18	1134
PRELID1	2.68669e-20	6.1913e-18	805
SELL	3.4801e-20	7.96277e-18	908
MIR181A1HG	3.57417e-20	8.12042e-18	691
SH2D1A	5.24354e-20	1.18299e-17	997
LGALS1	5.6215e-20	1.25945e-17	1399
SCG2	6.56301e-20	1.46025e-17	216
RASA3	3.13913e-19	6.93661e-17	222
PGM2L1	4.8689e-19	1.06858e-16	1218
LINC01871	5.3824e-19	1.17329e-16	440
VCL	5.53399e-19	1.19824e-16	192
ARL5B	6.25132e-19	1.34453e-16	384
SLC9A3R1	1.26952e-18	2.71241e-16	1224
NR4A3	1.4415e-18	3.05958e-16	255
PTTG1	1.56419e-18	3.2983e-16	775
TIMP1	1.84937e-18	3.87431e-16	1180
PHLDA2	2.48752e-18	5.17758e-16	172
NPY	3.05805e-18	6.32428e-16	245
FXYD1	5.23262e-18	1.07525e-15	399
NFKBIZ	1.01502e-17	2.07257e-15	593
RHOH	1.15121e-17	2.33587e-15	910
BBS12	1.65547e-17	3.33804e-15	228
BTG1	2.25971e-17	4.52813e-15	1277
FLNA	2.74518e-17	5.46698e-15	1162
SMAGP	2.83433e-17	5.6099e-15	128
BCL6	3.12864e-17	6.15465e-15	208
LINC00239	3.43315e-17	6.71275e-15	310
CRIP1	4.32384e-17	8.40335e-15	1465
SH3BP5	5.33503e-17	1.01845e-14	385
ANXA1	5.29627e-17	1.01845e-14	1418
EGR2	5.30403e-17	1.01845e-14	152
RIPOR2	5.50599e-17	1.04491e-14	711
MAP3K8	6.98082e-17	1.31705e-14	477
PHTF2	9.92367e-17	1.86138e-14	744
NFKBIA	1.25732e-16	2.3324e-14	1003
H3F3B	1.25794e-16	2.3324e-14	1463
MT2A	1.35316e-16	2.49462e-14	1340
TSEN34	2.04159e-16	3.74237e-14	431
ARL4D	2.59835e-16	4.73604e-14	123
RPL38	3.19072e-16	5.78309e-14	1436
KDM6B	3.76587e-16	6.78739e-14	377
S1PR4	4.75892e-16	8.52957e-14	361
HERPUD1	4.98561e-16	8.88651e-14	935
GAPDH	6.04765e-16	1.07203e-13	1455
FLI1	6.19523e-16	1.09219e-13	617
SKIL	9.72711e-16	1.70552e-13	250
MYADM	1.18176e-15	2.06086e-13	919
RSRP1	1.41518e-15	2.45465e-13	1108
VIM	1.50655e-15	2.59916e-13	1468
BTN3A2	2.27765e-15	3.90859e-13	766
GTF3A	2.48354e-15	4.23936e-13	892
LRRC4C	2.98787e-15	5.0734e-13	103
HCST	3.79802e-15	6.41527e-13	1447
JAKMIP1	5.6695e-15	9.52654e-13	165
RHOBTB3	8.17092e-15	1.36586e-12	159
IL10RA	8.59718e-15	1.4297e-12	702
CSKMT	1.11867e-14	1.8508e-12	294
PI16	1.13288e-14	1.86475e-12	491
SAT1	1.47487e-14	2.41535e-12	1180
TMA7	1.61953e-14	2.63885e-12	1431
GLA	1.74278e-14	2.8254e-12	294
PIK3R1	1.80976e-14	2.91933e-12	467
SNHG15	2.10791e-14	3.38335e-12	922
RNF19A	2.6791e-14	4.27887e-12	914
M6PR	2.83302e-14	4.50241e-12	554
ITM2A	2.92647e-14	4.60555e-12	1261
PXN	2.91942e-14	4.60555e-12	362
WSB1	3.06855e-14	4.8057e-12	1030
SDC4	3.65884e-14	5.70249e-12	280
ITGB7	1.00116e-13	1.55286e-11	795
HEXIM1	1.15191e-13	1.77813e-11	260
ARID5A	1.40513e-13	2.15868e-11	491
CLK1	1.56182e-13	2.38803e-11	754
PLIN2	1.65194e-13	2.51391e-11	577
EDARADD	1.75481e-13	2.65792e-11	414
AES	1.97529e-13	2.97789e-11	688
HPGDS	2.10207e-13	3.1252e-11	894
ADD3	2.09861e-13	3.1252e-11	213
PLSCR3	2.09965e-13	3.1252e-11	702
FASLG	2.49734e-13	3.69583e-11	337
KDELR2	2.55854e-13	3.76912e-11	661
STX11	2.66536e-13	3.90863e-11	570
ST8SIA4	2.92341e-13	4.26765e-11	638
CDC42SE1	3.38982e-13	4.92623e-11	785
HLA-DQA1	3.56374e-13	5.15575e-11	1328
HIST1H2BJ	3.94089e-13	5.67594e-11	178
LTB	4.12866e-13	5.91995e-11	1281
CYTIP	5.19498e-13	7.41595e-11	1017
DNAJB6	5.9394e-13	8.44127e-11	1152
PRDX1	6.32094e-13	8.94413e-11	1425
MYLIP	6.64942e-13	9.36785e-11	264
ATP5F1E	7.24426e-13	1.01615e-10	1449
XAF1	7.38303e-13	1.03113e-10	319
PFKL	9.14623e-13	1.27188e-10	699
OSBPL8	1.00174e-12	1.38705e-10	552
LY6E	1.11112e-12	1.53192e-10	644
GCC2	1.20623e-12	1.65597e-10	475
RAB37	1.36769e-12	1.86968e-10	511
CLIC1	1.4538e-12	1.97901e-10	1431
RAB5IF	1.53352e-12	2.07876e-10	396
NRROS	1.98292e-12	2.67669e-10	384
RPS27	2.00673e-12	2.69755e-10	1467
IL1R1	2.54424e-12	3.4059e-10	247
ZNRF1	3.18202e-12	4.24207e-10	474
CACYBP	3.47008e-12	4.58819e-10	1004
TTC29	3.45994e-12	4.58819e-10	519
EPRS	3.52117e-12	4.63673e-10	577
MXD1	3.66761e-12	4.80993e-10	159
GIMAP5	4.569e-12	5.96782e-10	177
ELOC	4.86359e-12	6.32698e-10	1044
RGCC	5.25566e-12	6.80957e-10	504
SOCS3	5.28912e-12	6.8255e-10	336
METTL9	5.56635e-12	7.15464e-10	504
SRPK2	5.90873e-12	7.56458e-10	412
SEMA4A	6.10267e-12	7.78199e-10	85
KIF2A	6.90233e-12	8.76704e-10	719
GIMAP6	8.19339e-12	1.03661e-09	440
RPL41	9.18176e-12	1.15712e-09	1461
TNFAIP8L2	9.26576e-12	1.16316e-09	130
RPS21	9.39438e-12	1.17473e-09	1460
JMJD6	9.50536e-12	1.18402e-09	666
STAT3	9.72241e-12	1.2064e-09	922
PTMA	1.01786e-11	1.25817e-09	1467
NUB1	1.09442e-11	1.34764e-09	501
LINC01480	1.14713e-11	1.40718e-09	153
SYTL3	1.15363e-11	1.40979e-09	305
RPL37A	1.22736e-11	1.49423e-09	1462
TCF7	1.4113e-11	1.71171e-09	852
STMN3	1.42999e-11	1.72788e-09	506
GBP1	1.78202e-11	2.14521e-09	492
C12orf75	1.94297e-11	2.33027e-09	673
RPL39	2.00856e-11	2.40001e-09	1466
DUSP5	2.06053e-11	2.45302e-09	127
BTLA	2.35839e-11	2.7973e-09	475
HSP90AB1	2.40059e-11	2.83692e-09	1351
GADD45G	2.59833e-11	3.05939e-09	149
CIRBP	2.94026e-11	3.44941e-09	1375
SH3BP1	3.14102e-11	3.67158e-09	516
RPL34	3.15829e-11	3.67844e-09	1465
HIST2H2AA4	3.42787e-11	3.97806e-09	133
MIR3142HG	3.49794e-11	4.04483e-09	332
ARHGAP45	3.7542e-11	4.32564e-09	528
HIST1H1D	4.38706e-11	5.03684e-09	171
VSIR	4.53492e-11	5.18815e-09	377
POLR2L	4.62113e-11	5.26808e-09	1345
ESYT1	4.87908e-11	5.54256e-09	484
ATP5MD	5.69822e-11	6.45039e-09	1147
XCL2	5.83817e-11	6.5857e-09	72
HRH2	5.88533e-11	6.61577e-09	688
ITGA6	7.2018e-11	8.06752e-09	56
HSPA8	8.00967e-11	8.94145e-09	1421
HIST1H2BK	8.14375e-11	9.05979e-09	390
RCSD1	9.00615e-11	9.98476e-09	932
RBL2	9.30642e-11	1.02823e-08	659
RPL37	9.46877e-11	1.0426e-08	1466
KLF6	9.88995e-11	1.08527e-08	1413
RPL36	1.01654e-10	1.11171e-08	1465
HCFC1R1	1.11669e-10	1.21711e-08	644
ZNF80	1.19005e-10	1.29271e-08	402
VPS13C	1.26375e-10	1.36816e-08	426
THOC3	1.32817e-10	1.4331e-08	383
ZFAS1	1.38293e-10	1.4872e-08	1025
FXYD5	1.44631e-10	1.5502e-08	1458
FYTTD1	1.52262e-10	1.62658e-08	548
TRIB1	1.59411e-10	1.69733e-08	137
ROMO1	1.61076e-10	1.70942e-08	1254
PRMT9	1.6826e-10	1.7798e-08	228
CCND3	1.69072e-10	1.78255e-08	1026
SFMBT2	1.75746e-10	1.84688e-08	370
LBR	2.08048e-10	2.17923e-08	504
TRAF3IP3	2.19441e-10	2.29113e-08	965
FBXL5	2.5477e-10	2.65141e-08	394
CYSTM1	2.57797e-10	2.67429e-08	423
CD9	2.61864e-10	2.70777e-08	379
SLC2A3	2.65444e-10	2.73602e-08	1137
PDCL3	2.69613e-10	2.77015e-08	416
SPCS1	2.73554e-10	2.80171e-08	1375
LARS	3.35417e-10	3.42444e-08	353
PIM1	3.53807e-10	3.6008e-08	620
TRIB2	3.75573e-10	3.81029e-08	208
EGR4	3.90291e-10	3.9472e-08	68
MYEOV	4.01452e-10	4.04739e-08	152
BTG3	4.13111e-10	4.15195e-08	516
NAB2	4.28113e-10	4.28937e-08	183
PPM1G	4.84371e-10	4.82308e-08	796
OPTN	4.84319e-10	4.82308e-08	1257
S100A6	4.8658e-10	4.83017e-08	1468
GSTA4	4.91206e-10	4.86113e-08	379
ARRB2	5.05312e-10	4.98543e-08	496
TUBA1C	5.19995e-10	5.11466e-08	758
TNFRSF12A	5.39567e-10	5.29104e-08	159
ASXL1	5.47918e-10	5.35665e-08	419
CD99	5.50183e-10	5.36254e-08	1462
XRCC5	5.93445e-10	5.74947e-08	971
RPL35A	5.92564e-10	5.74947e-08	1467
SPTAN1	6.25189e-10	6.03887e-08	579
SCAMP2	6.34342e-10	6.109e-08	695
SERTAD2	6.5436e-10	6.28303e-08	335
PNPLA2	7.27593e-10	6.96547e-08	545
SYNRG	7.56256e-10	7.19715e-08	539
ZNF574	7.54104e-10	7.19715e-08	167
RAB27B	8.38701e-10	7.95829e-08	239
S100A4	8.43871e-10	7.98386e-08	1468
DNAJA4	8.6059e-10	8.11823e-08	161
REXO2	8.74047e-10	8.22114e-08	402
EPN1	9.22976e-10	8.65612e-08	197
DNPH1	1.05548e-09	9.87014e-08	948
PIM3	1.08616e-09	1.01277e-07	346
TRA2A	1.16049e-09	1.07895e-07	725
IL16	1.20088e-09	1.1133e-07	653
CUL9	1.24516e-09	1.15104e-07	424
POMP	1.3716e-09	1.2643e-07	1226
SRSF7	1.42948e-09	1.3139e-07	1158
TOB1	1.45166e-09	1.3305e-07	680
BCL2L1	1.66056e-09	1.51765e-07	546
SLC25A24	1.74153e-09	1.58715e-07	352
IMPDH1	1.75126e-09	1.59153e-07	470
TES	1.86693e-09	1.69188e-07	595
MYO1F	2.0171e-09	1.82285e-07	627
FKBPL	2.03519e-09	1.82895e-07	140
MFNG	2.03336e-09	1.82895e-07	594
F5	2.25705e-09	2.02269e-07	172
RPS26	2.50263e-09	2.23656e-07	1465
CAPG	2.51603e-09	2.24232e-07	1287
RAP1GAP2	2.54791e-09	2.26448e-07	64
FLOT1	2.56109e-09	2.26994e-07	214
KLRB1	2.64352e-09	2.33658e-07	1234
UBE2J2	2.90262e-09	2.55859e-07	354
FABP5	2.9264e-09	2.57252e-07	834
TMEM243	3.10501e-09	2.72212e-07	1137
SQSTM1	3.26302e-09	2.83751e-07	1120
ZC3H12D	3.26275e-09	2.83751e-07	318
COX8A	3.25826e-09	2.83751e-07	1295
CD2	3.39035e-09	2.94031e-07	1269
SFXN1	3.61007e-09	3.12247e-07	1267
TAP1	3.69332e-09	3.18593e-07	1126
KCNA3	3.9213e-09	3.37358e-07	298
JAML	3.96794e-09	3.40462e-07	861
USP48	4.17539e-09	3.57312e-07	337
KLHDC2	4.23695e-09	3.6162e-07	161
HMHB1	4.90473e-09	4.1751e-07	140
PRKCQ	5.12695e-09	4.35278e-07	273
GNG2	5.2039e-09	4.40651e-07	1145
C12orf57	5.2335e-09	4.41998e-07	943
CD80	5.34955e-09	4.50619e-07	264
CCR7	5.57391e-09	4.68296e-07	117
TNFSF11	6.35431e-09	5.32475e-07	603
MAP3K20-AS1	6.50822e-09	5.43959e-07	317
FUT7	6.57164e-09	5.4784e-07	310
PRKDC	6.77462e-09	5.63306e-07	459
TMEM258	6.84263e-09	5.67498e-07	1313
MHENCR	8.05367e-09	6.66224e-07	180
MARCH3	8.21208e-09	6.77591e-07	144
E2F2	8.63143e-09	7.10375e-07	71
SAMD9L	8.87548e-09	7.28603e-07	453
GLUD1	9.57179e-09	7.83769e-07	599
INSIG1	9.75464e-09	7.96719e-07	1021
PARP9	1.01772e-08	8.29131e-07	390
DHCR24	1.07726e-08	8.75432e-07	234
UBTF	1.0835e-08	8.78288e-07	332
SPAG1	1.11139e-08	8.98641e-07	103
RPL23	1.11616e-08	9.00243e-07	1303
SIK1	1.16656e-08	9.38541e-07	109
TMSB4X	1.27221e-08	1.021e-06	1468
CORO1B	1.38285e-08	1.10704e-06	1286
ARHGAP30	1.41625e-08	1.13096e-06	752
GPR146	1.47319e-08	1.17354e-06	68
AC073111.5	1.47911e-08	1.17534e-06	138
FDX1	1.50889e-08	1.19606e-06	330
RAB11FIP1	1.53324e-08	1.21239e-06	766
ADTRP	1.6711e-08	1.31817e-06	108
CALCOCO1	1.70288e-08	1.33996e-06	139
NUCB2	1.74726e-08	1.37153e-06	141
SMCHD1	1.82179e-08	1.42657e-06	377
SLC25A5	1.842e-08	1.43542e-06	1298
C9orf16	1.83965e-08	1.43542e-06	1330
IL6R	2.03203e-08	1.57861e-06	643
MYL6	2.03553e-08	1.57861e-06	1455
RHBDD2	2.08603e-08	1.6139e-06	818
HLA-DRB1	2.17142e-08	1.67594e-06	1415
RPL22	2.37275e-08	1.82696e-06	1453
HSF1	2.40229e-08	1.84092e-06	283
ZC3H13	2.40038e-08	1.84092e-06	355
TAOK3	2.42106e-08	1.8509e-06	614
BLVRA	2.43434e-08	1.85666e-06	989
BCL2A1	2.44452e-08	1.86003e-06	469
ITGB2	2.56819e-08	1.94953e-06	1298
C19orf66	2.84024e-08	2.15098e-06	585
IFRD1	3.03576e-08	2.29367e-06	666
LINC00402	3.04652e-08	2.29642e-06	63
RASL11A	3.11201e-08	2.34032e-06	32
MIR222HG	3.15127e-08	2.36433e-06	169
COX7C	3.16329e-08	2.36785e-06	1435
CAST	3.28206e-08	2.45106e-06	898
DAD1	3.38447e-08	2.5217e-06	1168
MIF	3.45977e-08	2.57187e-06	1444
RAB4A	3.5612e-08	2.64118e-06	408
PUM1	3.57209e-08	2.64319e-06	329
UNC119	3.59519e-08	2.65418e-06	421
RTP4	3.74255e-08	2.75667e-06	256
RBM17	3.90386e-08	2.86894e-06	514
PSIP1	3.97043e-08	2.91123e-06	243
ACTB	4.10999e-08	3.00673e-06	1468
SIGIRR	4.1434e-08	3.02431e-06	913
BTN3A3	4.27772e-08	3.10828e-06	317
SHARPIN	4.27626e-08	3.10828e-06	231
VPS4A	4.33253e-08	3.14103e-06	197
RRP1B	4.34862e-08	3.14563e-06	418
BIN1	4.49724e-08	3.24443e-06	851
SUN2	4.50531e-08	3.24443e-06	394
SMARCC1	4.75046e-08	3.41335e-06	457
WDYHV1	4.91715e-08	3.52527e-06	280
RPS28	5.03054e-08	3.59856e-06	1466
ARHGEF1	5.12988e-08	3.66151e-06	951
ATP1A1	5.1732e-08	3.67636e-06	675
SCML1	5.17347e-08	3.67636e-06	104
DLX2	5.51223e-08	3.90847e-06	71
SOCS1	5.66105e-08	4.0052e-06	135
NR3C1	5.86802e-08	4.14254e-06	870
TAF4B	5.99196e-08	4.2208e-06	263
TNFSF10	6.17022e-08	4.3369e-06	945
EIF3A	6.69231e-08	4.69364e-06	780
SLAMF1	6.96143e-08	4.8718e-06	932
SUSD3	7.25711e-08	5.06772e-06	121
ABCE1	7.30443e-08	5.08975e-06	424
MED16	7.39493e-08	5.14171e-06	259
DGKD	7.55958e-08	5.24488e-06	52
C1GALT1	7.67037e-08	5.29896e-06	356
AP002990.1	7.65735e-08	5.29896e-06	88
IGFLR1	7.71128e-08	5.31584e-06	472
UTRN	7.86763e-08	5.41206e-06	464
UBE2L6	8.04641e-08	5.51154e-06	986
SOD1	8.03258e-08	5.51154e-06	1380
NDUFA3	8.3448e-08	5.70381e-06	1029
MATR3.1	8.39439e-08	5.72558e-06	688
OST4	8.50057e-08	5.78576e-06	1422
PIK3CD	8.69872e-08	5.90817e-06	465
AREG	9.07403e-08	6.15013e-06	106
RPAP2	9.26377e-08	6.26557e-06	235
GPATCH4	9.61878e-08	6.49207e-06	289
NABP1	9.77236e-08	6.58196e-06	342
RPL24	9.96362e-08	6.69043e-06	1463
ARHGAP18	9.97488e-08	6.69043e-06	280
SRSF4	1.01334e-07	6.78262e-06	604
TSPAN14	1.02963e-07	6.87743e-06	193
RPL28	1.03348e-07	6.88887e-06	1468
NINJ2	1.03765e-07	6.90242e-06	656
SPNS3	1.08675e-07	7.21415e-06	248
SIGMAR1	1.10804e-07	7.34037e-06	211
ADAR	1.11648e-07	7.38114e-06	616
CEP350	1.16739e-07	7.68621e-06	376
SEMA3G	1.16578e-07	7.68621e-06	47
C16orf54	1.20964e-07	7.94813e-06	226
CD74	1.21386e-07	7.95966e-06	1466
LDHA	1.27892e-07	8.36925e-06	1367
RAB11A	1.28675e-07	8.40344e-06	1004
FLOT2	1.30163e-07	8.48349e-06	390
HIST3H2A	1.33337e-07	8.6728e-06	289
BCL3	1.33886e-07	8.69104e-06	226
H2AFZ	1.35272e-07	8.76336e-06	1348
SLFN5	1.35803e-07	8.78013e-06	720
STK17B	1.44411e-07	9.31798e-06	1236
